# Supplementary material for: 1-Methyl-3,5-bis­(3-methyl­phen­yl)benzene
Source: Acta Crystallogr Sect E Struct Rep Online. 2010 Jul 3;66(Pt 8):o1915. doi: 10.1107/S1600536810024980 (PMC3007405; doi:10.1107/S1600536810024980)
Supplement: Supplementary file 1 [file e-66-o1915-sup1.cif]

##############################################################################
###                                                                        ###
###        Electronic paper (Acta Crystallographica Section E)             ###
###                                                                        ###
##############################################################################
#                                                                            #
# This CIF contains the data in a paper accepted for publication in Acta     #
# Crystallographica Section E. It conforms to the requirements of Notes      #
# for Authors for Section E, and has been peer reviewed under the auspices   #
# of the IUCr Commission on Journals.                                        #
#                                                                            #
# Full details of the Crystallographic Information File format               #
# are given in the paper "The Crystallographic Information File (CIF):       #
# a New Standard Archive File for Crystallography" by S. R. Hall, F. H.      #
# Allen and I. D. Brown [Acta Cryst. (1991), A47, 655-685].                  #
#                                                                            #
# The current version of the core CIF dictionary is obtainable from          #
# ftp://ftp.iucr.org/pub/cif_core.dic. The current version number is 2.4.    #
#                                                                            #
# Software is freely available for graphical display of the structure(s) in  #
# this CIF.  For information consult the CIF home page http://www.iucr.org/  #
# cif/home.html                                                              #
#                                                                            #
# This file may be used for bona fide research purposes within the           #
# scientific community so long as proper attribution is given to the journal # 
# article from which it was obtained.                                        #
#                                                                            #
##############################################################################
                                             
data_global
_audit_creation_method     'form.cif (version 2.0)'
_journal_data_validation_number     ?
_journal_date_recd_electronic     2010-06-15
_journal_date_accepted     2010-06-25
_journal_name_full     'Acta Crystallographica, Section E'
_journal_year     2010
_journal_volume     66
_journal_issue      8
_journal_page_first     o1915
_journal_page_last     o1915
_journal_paper_category     QO
_journal_coeditor_code     FJ2321
_publ_contact_author_name     'Dr.Ke-Wei Lei'
_publ_contact_author_address
;
    State Key Lab. Base of Novel Functional Materials and Preparation Science
    Institute of solid Materials Chemistry
    Faculty of Materials Science and Chemical Engineering
    Ningbo University
    Ningbo 315211
    People's Republic of China
;
_publ_contact_author_email     'leikeweipublic@hotmail.com'
_publ_contact_author_fax     '86 574 87600791'
_publ_contact_author_phone     '86 574 87600791'
_publ_section_title
;
1-Methyl-3,5-bis(3-methylphenyl)benzene
;
loop_
    _publ_author_name
    _publ_author_footnote
    _publ_author_address
    'Dong-Guo Xia' ?
;
    State Key Lab. Base of Novel Functional Materials and
    Preparation Science Institute of Solid Materials Chemistry
    Faculty of Materials Science and Chemical Engineering
    Ningbo University
    Ningbo 315211
    People's Republic of China
;
    'Ke-Wei Lei' ?
;
    State Key Lab. Base of Novel Functional Materials and
    Preparation Science Institute of Solid Materials Chemistry
    Faculty of Materials Science and Chemical Engineering
    Ningbo University
    Ningbo 315211
    People's Republic of China
;
    'Jie Li' ?
;
    State Key Lab. Base of Novel Functional Materials and
    Preparation Science Institute of Solid Materials Chemistry
    Faculty of Materials Science and Chemical Engineering
    Ningbo University
    Ningbo 315211
    People's Republic of China
;
    'Zheng-Yu Su' ?
;
    State Key Lab. Base of Novel Functional Materials and
    Preparation Science Institute of Solid Materials Chemistry
    Faculty of Materials Science and Chemical Engineering
    Ningbo University
    Ningbo 315211
    People's Republic of China
;
_publ_section_synopsis     .
data_I
_audit_creation_method     SHELXL-97
_chemical_name_systematic
;
1-Methyl-3,5-bis(3-methylphenyl)benzene
;
_chemical_name_common     ?
_chemical_formula_moiety     'C21 H20'
_chemical_formula_sum     'C21 H20'
_chemical_formula_iupac     'C21 H20'
_chemical_formula_weight     272.37
_chemical_melting_point     ?
_symmetry_cell_setting     orthorhombic
_symmetry_space_group_name_H-M     'P b c a'
_symmetry_space_group_name_Hall     '-P 2ac 2ab'
loop_
    _symmetry_equiv_pos_as_xyz
    'x, y, z'
    '-x+1/2, -y, z+1/2'
    '-x, y+1/2, -z+1/2'
    'x+1/2, -y+1/2, -z'
    '-x, -y, -z'
    'x-1/2, y, -z-1/2'
    'x, -y-1/2, z-1/2'
    '-x-1/2, y-1/2, z'
_cell_length_a     7.6406(7)
_cell_length_b     12.0326(11)
_cell_length_c     32.797(3)
_cell_angle_alpha     90.00
_cell_angle_beta     90.00
_cell_angle_gamma     90.00
_cell_volume     3015.3(5)
_cell_formula_units_Z     8
_cell_measurement_reflns_used     6268
_cell_measurement_theta_min     2.50
_cell_measurement_theta_max     27.40
_cell_measurement_temperature     296(2)
_exptl_crystal_description     'block'
_exptl_crystal_colour     'colourless'
_exptl_crystal_size_max     0.43
_exptl_crystal_size_mid     0.26
_exptl_crystal_size_min     0.22
_exptl_crystal_density_diffrn     1.200
_exptl_crystal_density_meas     ?
_exptl_crystal_density_method     'not measured'
_exptl_crystal_F_000     1168
_exptl_absorpt_coefficient_mu     0.067
_exptl_absorpt_correction_type     multi-scan
_exptl_absorpt_process_details     '(SADABS; Sheldrick, 2000)'
_exptl_absorpt_correction_T_min     0.979
_exptl_absorpt_correction_T_max     0.985
_exptl_special_details
;
;
_diffrn_ambient_temperature     296(2)
_diffrn_radiation_type     MoK\a
_diffrn_radiation_wavelength     0.71073
_diffrn_radiation_source     'fine-focus sealed tube'
_diffrn_radiation_monochromator     graphite
_diffrn_measurement_device_type     'Bruker SMART APEXII'
_diffrn_measurement_method     '\f and \w scans'
_diffrn_detector_area_resol_mean     ?
_diffrn_reflns_number     20126
_diffrn_reflns_av_R_equivalents     0.0361
_diffrn_reflns_av_sigmaI/netI     0.0233
_diffrn_reflns_theta_min     2.48
_diffrn_reflns_theta_max     25.00
_diffrn_reflns_theta_full     25.00
_diffrn_measured_fraction_theta_max     1.000
_diffrn_measured_fraction_theta_full     1.000
_diffrn_reflns_limit_h_min     -9
_diffrn_reflns_limit_h_max     9
_diffrn_reflns_limit_k_min     -14
_diffrn_reflns_limit_k_max     14
_diffrn_reflns_limit_l_min     -39
_diffrn_reflns_limit_l_max     38
_diffrn_standards_number     ?
_diffrn_standards_interval_count     ?
_diffrn_standards_interval_time     ?
_diffrn_standards_decay_%     ?
_refine_special_details
;
Refinement of <i>F</i>^2^ against ALL reflections. The weighted <i>R</i>-factor
<i>wR</i> and goodness of fit <i>S</i> are based on <i>F</i>^2^, conventional
<i>R</i>-factors <i>R</i> are based on <i>F</i>, with <i>F</i> set to zero for
negative <i>F</i>^2^. The threshold expression of <i>F</i>^2^ >
\s(<i>F</i>^2^) is used only for calculating <i>R</i>-factors(gt) <i>etc</i>.
and is not relevant to the choice of reflections for refinement.
<i>R</i>-factors based on <i>F</i>^2^ are statistically about twice as large
as those based on <i>F</i>, and <i>R</i>- factors based on ALL data will be
even larger.
;
_reflns_number_total     2644
_reflns_number_gt     2278
_reflns_threshold_expression     I>2sigma(I)
_refine_ls_structure_factor_coef     Fsqd
_refine_ls_matrix_type     full
_refine_ls_R_factor_all     0.0492
_refine_ls_R_factor_gt     0.0408
_refine_ls_wR_factor_gt     0.1048
_refine_ls_wR_factor_ref     0.1121
_refine_ls_goodness_of_fit_ref     1.052
_refine_ls_restrained_S_all     1.052
_refine_ls_number_reflns     2644
_refine_ls_number_parameters     193
_refine_ls_number_restraints     0
_refine_ls_hydrogen_treatment     constr
_refine_ls_weighting_scheme     calc
_refine_ls_weighting_details
         'calc w=1/[\s^2^(Fo^2^)+(0.0530P)^2^+1.5497P] where P=(Fo^2^+2Fc^2^)/3'
_atom_sites_solution_hydrogens     geom
_atom_sites_solution_primary     direct
_atom_sites_solution_secondary     difmap
_refine_ls_shift/su_max     0.000
_refine_ls_shift/su_mean     0.000
_refine_diff_density_max     0.272
_refine_diff_density_min     -0.284
_refine_ls_extinction_method     none
_refine_ls_extinction_coef     ?
loop_
    _atom_type_symbol
    _atom_type_description
    _atom_type_scat_dispersion_real
    _atom_type_scat_dispersion_imag
    _atom_type_scat_source
    'C' 'C' 0.0033 0.0016
                         'International Tables Vol C Tables 4.2.6.8 and 6.1.1.4'
    'H' 'H' 0.0000 0.0000
                         'International Tables Vol C Tables 4.2.6.8 and 6.1.1.4'
_computing_data_collection     'APEX2 (Bruker, 2007)'
_computing_cell_refinement     'SAINT (Bruker, 2007)'
_computing_data_reduction     'SAINT (Bruker, 2007)'
_computing_structure_solution     'SHELXS97 (Sheldrick, 2008)'
_computing_structure_refinement     'SHELXL97 (Sheldrick, 2008)'
_computing_molecular_graphics     'SHELXTL (Sheldrick, 2008)'
_computing_publication_material     'SHELXTL (Sheldrick, 2008)'
loop_
    _atom_site_type_symbol
    _atom_site_label
    _atom_site_fract_x
    _atom_site_fract_y
    _atom_site_fract_z
    _atom_site_U_iso_or_equiv
    _atom_site_adp_type
    _atom_site_calc_flag
    _atom_site_refinement_flags
    _atom_site_occupancy
    _atom_site_disorder_assembly
    _atom_site_disorder_group
    C C1 0.0076(2) 0.05890(13) 0.14273(5) 0.0304(4) Uani d . 1 . .
    H H1A 0.0550 0.0506 0.1697 0.046 Uiso calc R 1 . .
    H H1B 0.0731 0.0138 0.1240 0.046 Uiso calc R 1 . .
    H H1C -0.1126 0.0357 0.1427 0.046 Uiso calc R 1 . .
    C C2 0.01904(19) 0.17904(12) 0.12994(5) 0.0237(3) Uani d . 1 . .
    C C3 -0.01589(19) 0.26372(13) 0.15779(5) 0.0243(3) Uani d . 1 . .
    H H3A -0.0453 0.2452 0.1844 0.029 Uiso calc R 1 . .
    C C4 -0.00781(19) 0.37595(12) 0.14669(4) 0.0221(3) Uani d . 1 . .
    C C5 0.03488(19) 0.40135(12) 0.10636(4) 0.0222(3) Uani d . 1 . .
    H H5A 0.0388 0.4755 0.0984 0.027 Uiso calc R 1 . .
    C C6 0.07185(19) 0.31898(12) 0.07760(4) 0.0214(3) Uani d . 1 . .
    C C7 0.06397(19) 0.20792(12) 0.09019(4) 0.0231(3) Uani d . 1 . .
    H H7A 0.0894 0.1520 0.0715 0.028 Uiso calc R 1 . .
    C C8 -0.1845(2) 0.53195(14) 0.23846(5) 0.0312(4) Uani d . 1 . .
    H H8A -0.2510 0.5174 0.2616 0.037 Uiso calc R 1 . .
    C C9 -0.1251(2) 0.63898(14) 0.23108(5) 0.0301(4) Uani d . 1 . .
    H H9A -0.1524 0.6956 0.2493 0.036 Uiso calc R 1 . .
    C C10 -0.0250(2) 0.66247(13) 0.19661(5) 0.0263(4) Uani d . 1 . .
    C C11 0.0137(2) 0.57517(13) 0.17008(4) 0.0243(3) Uani d . 1 . .
    H H11A 0.0818 0.5897 0.1472 0.029 Uiso calc R 1 . .
    C C12 -0.04596(19) 0.46664(13) 0.17657(4) 0.0229(3) Uani d . 1 . .
    C C13 -0.1455(2) 0.44670(14) 0.21164(4) 0.0274(4) Uani d . 1 . .
    H H13A -0.1859 0.3753 0.2170 0.033 Uiso calc R 1 . .
    C C14 0.0387(2) 0.77826(13) 0.18766(5) 0.0346(4) Uani d . 1 . .
    H H14A 0.0459 0.8197 0.2126 0.052 Uiso calc R 1 . .
    H H14B -0.0414 0.8143 0.1694 0.052 Uiso calc R 1 . .
    H H14C 0.1524 0.7747 0.1753 0.052 Uiso calc R 1 . .
    C C15 0.1183(2) 0.34962(12) 0.03493(4) 0.0226(3) Uani d . 1 . .
    C C16 0.07320(19) 0.28196(12) 0.00195(4) 0.0229(3) Uani d . 1 . .
    H H16A 0.0114 0.2167 0.0067 0.027 Uiso calc R 1 . .
    C C17 0.1186(2) 0.30979(13) -0.03800(4) 0.0251(4) Uani d . 1 . .
    C C18 0.2084(2) 0.40874(13) -0.04463(5) 0.0289(4) Uani d . 1 . .
    H H18A 0.2393 0.4289 -0.0710 0.035 Uiso calc R 1 . .
    C C19 0.2521(2) 0.47750(13) -0.01241(5) 0.0319(4) Uani d . 1 . .
    H H19A 0.3111 0.5438 -0.0173 0.038 Uiso calc R 1 . .
    C C20 0.2085(2) 0.44820(13) 0.02705(5) 0.0285(4) Uani d . 1 . .
    H H20A 0.2396 0.4946 0.0485 0.034 Uiso calc R 1 . .
    C C21 0.0716(2) 0.23510(15) -0.07326(5) 0.0342(4) Uani d . 1 . .
    H H21A 0.1764 0.2128 -0.0872 0.051 Uiso calc R 1 . .
    H H21B -0.0033 0.2745 -0.0918 0.051 Uiso calc R 1 . .
    H H21C 0.0119 0.1705 -0.0632 0.051 Uiso calc R 1 . .
loop_
    _atom_site_aniso_label
    _atom_site_aniso_U_11
    _atom_site_aniso_U_22
    _atom_site_aniso_U_33
    _atom_site_aniso_U_12
    _atom_site_aniso_U_13
    _atom_site_aniso_U_23
    C1 0.0354(9) 0.0265(8) 0.0292(9) -0.0017(7) -0.0011(7) 0.0040(7)
    C2 0.0204(7) 0.0242(8) 0.0266(8) -0.0010(6) -0.0030(6) 0.0027(6)
    C3 0.0235(8) 0.0291(8) 0.0203(8) -0.0007(6) -0.0013(6) 0.0038(6)
    C4 0.0187(7) 0.0258(8) 0.0219(8) 0.0004(6) -0.0023(6) -0.0004(6)
    C5 0.0227(7) 0.0207(7) 0.0233(8) -0.0004(6) -0.0013(6) 0.0009(6)
    C6 0.0194(7) 0.0236(8) 0.0213(8) -0.0004(6) -0.0009(6) 0.0002(6)
    C7 0.0228(8) 0.0228(8) 0.0237(8) 0.0005(6) -0.0009(6) -0.0025(6)
    C8 0.0308(9) 0.0412(10) 0.0217(8) 0.0059(7) 0.0034(6) 0.0008(7)
    C9 0.0328(9) 0.0351(9) 0.0225(8) 0.0109(7) -0.0030(7) -0.0064(7)
    C10 0.0265(8) 0.0289(8) 0.0233(8) 0.0062(7) -0.0056(6) -0.0024(6)
    C11 0.0241(8) 0.0281(8) 0.0208(8) 0.0037(6) -0.0003(6) 0.0008(6)
    C12 0.0207(7) 0.0282(8) 0.0197(7) 0.0034(6) -0.0037(6) 0.0006(6)
    C13 0.0273(8) 0.0318(9) 0.0231(8) 0.0000(7) -0.0001(6) 0.0020(6)
    C14 0.0411(10) 0.0293(9) 0.0333(9) 0.0036(7) -0.0005(8) -0.0058(7)
    C15 0.0232(8) 0.0208(7) 0.0239(8) 0.0035(6) 0.0025(6) 0.0018(6)
    C16 0.0238(7) 0.0206(8) 0.0241(8) 0.0020(6) 0.0017(6) 0.0008(6)
    C17 0.0230(8) 0.0287(8) 0.0237(8) 0.0092(6) 0.0005(6) 0.0013(6)
    C18 0.0297(9) 0.0308(9) 0.0261(8) 0.0073(7) 0.0069(6) 0.0091(7)
    C19 0.0349(9) 0.0253(9) 0.0353(9) -0.0024(7) 0.0075(7) 0.0058(7)
    C20 0.0325(9) 0.0240(8) 0.0291(8) -0.0019(7) 0.0028(7) -0.0018(7)
    C21 0.0396(10) 0.0403(10) 0.0228(8) 0.0038(8) -0.0007(7) -0.0001(7)
_geom_special_details
;
All e.s.d.'s (except the e.s.d. in the dihedral angle between two l.s. planes)
are estimated using the full covariance matrix. The cell e.s.d.'s are taken
into account individually in the estimation of e.s.d.'s in distances, angles
and torsion angles; correlations between e.s.d.'s in cell parameters are only
used when they are defined by crystal symmetry. An approximate (isotropic)
treatment of cell e.s.d.'s is used for estimating e.s.d.'s involving l.s.
planes.
;
loop_
    _geom_bond_atom_site_label_1
    _geom_bond_atom_site_label_2
    _geom_bond_site_symmetry_2
    _geom_bond_distance
    _geom_bond_publ_flag
    C1 C2 . 1.508(2) ?
    C1 H1A . 0.9600 ?
    C1 H1B . 0.9600 ?
    C1 H1C . 0.9600 ?
    C2 C7 . 1.392(2) ?
    C2 C3 . 1.394(2) ?
    C3 C4 . 1.400(2) ?
    C3 H3A . 0.9300 ?
    C4 C5 . 1.396(2) ?
    C4 C12 . 1.495(2) ?
    C5 C6 . 1.397(2) ?
    C5 H5A . 0.9300 ?
    C6 C7 . 1.400(2) ?
    C6 C15 . 1.490(2) ?
    C7 H7A . 0.9300 ?
    C8 C13 . 1.384(2) ?
    C8 C9 . 1.387(2) ?
    C8 H8A . 0.9300 ?
    C9 C10 . 1.394(2) ?
    C9 H9A . 0.9300 ?
    C10 C11 . 1.396(2) ?
    C10 C14 . 1.505(2) ?
    C11 C12 . 1.399(2) ?
    C11 H11A . 0.9300 ?
    C12 C13 . 1.399(2) ?
    C13 H13A . 0.9300 ?
    C14 H14A . 0.9600 ?
    C14 H14B . 0.9600 ?
    C14 H14C . 0.9600 ?
    C15 C20 . 1.396(2) ?
    C15 C16 . 1.397(2) ?
    C16 C17 . 1.396(2) ?
    C16 H16A . 0.9300 ?
    C17 C18 . 1.391(2) ?
    C17 C21 . 1.508(2) ?
    C18 C19 . 1.383(2) ?
    C18 H18A . 0.9300 ?
    C19 C20 . 1.382(2) ?
    C19 H19A . 0.9300 ?
    C20 H20A . 0.9300 ?
    C21 H21A . 0.9600 ?
    C21 H21B . 0.9600 ?
    C21 H21C . 0.9600 ?
loop_
    _geom_angle_atom_site_label_1
    _geom_angle_atom_site_label_2
    _geom_angle_atom_site_label_3
    _geom_angle_site_symmetry_1
    _geom_angle_site_symmetry_3
    _geom_angle
    _geom_angle_publ_flag
    C2 C1 H1A . . 109.5 ?
    C2 C1 H1B . . 109.5 ?
    H1A C1 H1B . . 109.5 ?
    C2 C1 H1C . . 109.5 ?
    H1A C1 H1C . . 109.5 ?
    H1B C1 H1C . . 109.5 ?
    C7 C2 C3 . . 118.57(14) ?
    C7 C2 C1 . . 120.93(14) ?
    C3 C2 C1 . . 120.50(14) ?
    C2 C3 C4 . . 121.77(14) ?
    C2 C3 H3A . . 119.1 ?
    C4 C3 H3A . . 119.1 ?
    C5 C4 C3 . . 117.88(14) ?
    C5 C4 C12 . . 120.44(13) ?
    C3 C4 C12 . . 121.68(13) ?
    C4 C5 C6 . . 122.12(14) ?
    C4 C5 H5A . . 118.9 ?
    C6 C5 H5A . . 118.9 ?
    C5 C6 C7 . . 117.99(13) ?
    C5 C6 C15 . . 120.45(13) ?
    C7 C6 C15 . . 121.56(13) ?
    C2 C7 C6 . . 121.66(14) ?
    C2 C7 H7A . . 119.2 ?
    C6 C7 H7A . . 119.2 ?
    C13 C8 C9 . . 120.46(15) ?
    C13 C8 H8A . . 119.8 ?
    C9 C8 H8A . . 119.8 ?
    C8 C9 C10 . . 120.63(14) ?
    C8 C9 H9A . . 119.7 ?
    C10 C9 H9A . . 119.7 ?
    C9 C10 C11 . . 117.98(15) ?
    C9 C10 C14 . . 121.56(14) ?
    C11 C10 C14 . . 120.46(14) ?
    C10 C11 C12 . . 122.60(14) ?
    C10 C11 H11A . . 118.7 ?
    C12 C11 H11A . . 118.7 ?
    C11 C12 C13 . . 117.51(14) ?
    C11 C12 C4 . . 121.19(13) ?
    C13 C12 C4 . . 121.28(14) ?
    C8 C13 C12 . . 120.82(15) ?
    C8 C13 H13A . . 119.6 ?
    C12 C13 H13A . . 119.6 ?
    C10 C14 H14A . . 109.5 ?
    C10 C14 H14B . . 109.5 ?
    H14A C14 H14B . . 109.5 ?
    C10 C14 H14C . . 109.5 ?
    H14A C14 H14C . . 109.5 ?
    H14B C14 H14C . . 109.5 ?
    C20 C15 C16 . . 118.27(14) ?
    C20 C15 C6 . . 120.11(13) ?
    C16 C15 C6 . . 121.63(13) ?
    C17 C16 C15 . . 121.71(14) ?
    C17 C16 H16A . . 119.1 ?
    C15 C16 H16A . . 119.1 ?
    C18 C17 C16 . . 118.33(14) ?
    C18 C17 C21 . . 120.49(14) ?
    C16 C17 C21 . . 121.18(14) ?
    C19 C18 C17 . . 120.77(14) ?
    C19 C18 H18A . . 119.6 ?
    C17 C18 H18A . . 119.6 ?
    C20 C19 C18 . . 120.31(15) ?
    C20 C19 H19A . . 119.8 ?
    C18 C19 H19A . . 119.8 ?
    C19 C20 C15 . . 120.60(15) ?
    C19 C20 H20A . . 119.7 ?
    C15 C20 H20A . . 119.7 ?
    C17 C21 H21A . . 109.5 ?
    C17 C21 H21B . . 109.5 ?
    H21A C21 H21B . . 109.5 ?
    C17 C21 H21C . . 109.5 ?
    H21A C21 H21C . . 109.5 ?
    H21B C21 H21C . . 109.5 ?
