# Supplementary material for: 1-Methyl-3,5-bis­(3-methyl­phen­yl)benzene
Source: Acta Crystallogr Sect E Struct Rep Online. 2010 Jul 3;66(Pt 8):o1915. doi: 10.1107/S1600536810024980 (PMC3007405; doi:10.1107/S1600536810024980)
Supplement: Supplementary file 2 [file e-66-o1915-Isup2.hkl]

# 
# h,k,l, Fc-squared, Fo-squared, sigma(Fo-squared) and status flag 
# 
data_I
_shelx_title ' TREF in Pbca' 
_shelx_refln_list_code          4 
_shelx_F_calc_maximum      289.00 
_exptl_crystal_F_000      1168.00 
_reflns_d_resolution_high  0.8409 
 
loop_ 
 _symmetry_equiv_pos_as_xyz 
 'x, y, z' 
 '-x+1/2, -y, z+1/2' 
 '-x, y+1/2, -z+1/2' 
 'x+1/2, -y+1/2, -z' 
 '-x, -y, -z' 
 'x-1/2, y, -z-1/2' 
 'x, -y-1/2, z-1/2' 
 '-x-1/2, y-1/2, z' 
 
_cell_length_a     7.6406 
_cell_length_b    12.0326 
_cell_length_c    32.7972 
_cell_angle_alpha  90.000 
_cell_angle_beta   90.000 
_cell_angle_gamma  90.000 
 
_shelx_F_squared_multiplier     1.000 
 
loop_ 
 _refln_index_h 
 _refln_index_k 
 _refln_index_l 
 _refln_F_squared_calc 
 _refln_F_squared_meas 
 _refln_F_squared_sigma 
 _refln_observed_status 
   2   0   0    83523.53    76675.79   4792.91 o 
   4   0   0     9395.34     8838.21    127.88 o 
   6   0   0      392.13      379.73     13.11 o 
   8   0   0      190.52      194.96     14.35 o 
   2   1   0    38552.95    34753.04   1499.29 o 
   4   1   0     3486.90     3515.59     38.76 o 
   6   1   0       23.85       10.77      3.17 o 
   8   1   0      426.73      458.09     18.34 o 
   0   2   0     2647.67     2341.42    176.41 o 
   2   2   0    40062.94    36228.95    884.89 o 
   4   2   0     1670.22     1932.76     25.66 o 
   6   2   0      713.24      848.11     16.13 o 
   8   2   0       53.22       54.21      6.67 o 
   2   3   0      492.81      528.87      7.90 o 
   4   3   0     3382.29     3496.30     38.92 o 
   6   3   0      550.63      592.77     13.19 o 
   8   3   0        5.74       -4.28      4.28 o 
   0   4   0     4107.57     3937.85     57.90 o 
   2   4   0       47.88       51.51      2.56 o 
   4   4   0      378.10      297.54      7.07 o 
   6   4   0      817.09      820.93     16.61 o 
   8   4   0      757.92      794.60     24.29 o 
   2   5   0     2915.14     3322.34     36.20 o 
   4   5   0     1953.45     2241.92     29.56 o 
   6   5   0      441.18      371.84     10.58 o 
   8   5   0      903.32      901.27     26.59 o 
   0   6   0       47.07       18.81      2.92 o 
   2   6   0      420.30      408.92      7.62 o 
   4   6   0     1321.53     1356.32     20.13 o 
   6   6   0      384.64      362.74     15.13 o 
   8   6   0       97.33       77.69      9.73 o 
   2   7   0      734.50      755.49     11.76 o 
   4   7   0       37.58       37.32      7.05 o 
   6   7   0       60.82       50.70      8.12 o 
   0   8   0     2312.45     2217.86     37.82 o 
   2   8   0      210.70      175.22      5.52 o 
   4   8   0        0.09       -3.73      3.73 o 
   6   8   0       10.00       17.81      6.05 o 
   2   9   0       81.96       67.29      6.05 o 
   4   9   0      691.62      686.49     28.26 o 
   6   9   0      640.45      654.18     22.14 o 
   0  10   0      449.75      429.63     13.40 o 
   2  10   0        2.98        3.70      5.49 o 
   4  10   0       40.40       38.90      7.50 o 
   6  10   0      365.82      412.33     33.77 o 
   2  11   0       24.92       13.30      4.52 o 
   4  11   0        6.35        8.22      5.72 o 
   0  12   0      234.44      210.17     20.53 o 
   2  12   0       32.48       32.35      7.81 o 
   4  12   0      167.97      176.89     12.22 o 
   2  13   0        2.11        5.35      6.31 o 
   0  14   0       19.03       23.90     10.68 o 
   1   1   1    10869.42    10480.99     79.93 o 
   2   1   1     9401.29     9041.49     63.81 o 
   3   1   1      698.90      662.28      7.21 o 
   4   1   1      151.61      199.94      4.00 o 
   5   1   1      270.96      282.67      5.99 o 
   6   1   1       65.57       57.50      3.15 o 
   7   1   1       83.73       97.49      4.75 o 
   8   1   1      239.93      247.61      7.92 o 
   9   1   1       66.22       65.85      5.57 o 
   0   2   1     2386.95     2204.53     32.21 o 
   1   2   1    12733.65    12470.22     90.56 o 
   2   2   1       22.45       20.99      1.48 o 
   3   2   1       32.45       53.42      2.41 o 
   4   2   1       33.70       39.18      2.17 o 
   5   2   1        1.58        3.68      1.67 o 
   6   2   1       90.63       94.79      4.37 o 
   7   2   1      265.02      272.21      6.71 o 
   8   2   1      107.09      105.41      5.77 o 
   1   3   1     2580.52     2607.82     19.52 o 
   2   3   1       44.29       57.21      1.82 o 
   3   3   1      355.84      353.30      4.83 o 
   4   3   1      396.43      441.84      6.07 o 
   5   3   1      976.03     1015.88     10.88 o 
   6   3   1        1.25        2.55      2.35 o 
   7   3   1       71.93       72.14      4.37 o 
   8   3   1       55.78       61.33      5.40 o 
   0   4   1       18.86       14.64      2.56 o 
   1   4   1      453.40      349.41      4.31 o 
   2   4   1        1.37        9.85      1.24 o 
   3   4   1     5917.94     6321.96     46.46 o 
   4   4   1      550.43      514.23      6.92 o 
   5   4   1      474.55      472.61      7.27 o 
   6   4   1        4.89        9.62      2.59 o 
   7   4   1      214.25      196.99      6.48 o 
   8   4   1       10.87       10.46      4.47 o 
   1   5   1     1042.52     1079.09     10.16 o 
   2   5   1      731.31      872.25      8.55 o 
   3   5   1      566.23      691.78      7.66 o 
   4   5   1      886.36      857.47      9.40 o 
   5   5   1     1652.35     1636.73     17.31 o 
   6   5   1      784.96      764.26     12.68 o 
   7   5   1        1.60        1.70      3.72 o 
   8   5   1      362.35      384.99     12.19 o 
   0   6   1       14.30        9.11      1.72 o 
   1   6   1      551.08      662.58      7.73 o 
   2   6   1        8.09        4.80      1.30 o 
   3   6   1      583.94      532.47      7.01 o 
   4   6   1      772.76      821.42     10.22 o 
   5   6   1        6.82       10.68      2.83 o 
   6   6   1      192.32      194.48      8.08 o 
   7   6   1      325.69      290.33     10.31 o 
   8   6   1       27.28       22.06      5.52 o 
   1   7   1      148.11      170.32      4.95 o 
   2   7   1        1.06        4.98      1.41 o 
   3   7   1      215.34      283.27      4.94 o 
   4   7   1        0.67       -2.21      2.21 o 
   5   7   1       67.98       62.45      5.16 o 
   6   7   1        1.65       -3.34      3.34 o 
   7   7   1      149.65      140.73      8.06 o 
   0   8   1     1049.20      952.69     14.04 o 
   1   8   1      180.63      142.66      3.73 o 
   2   8   1      250.85      247.43      5.97 o 
   3   8   1       15.71       22.11      2.75 o 
   4   8   1      207.71      218.16      7.83 o 
   5   8   1       16.48       10.33      4.08 o 
   6   8   1      189.43      198.34      9.38 o 
   7   8   1      231.92      238.42     10.14 o 
   1   9   1        2.48        3.54      1.46 o 
   2   9   1       63.87       54.15      3.56 o 
   3   9   1      653.71      590.57     11.44 o 
   4   9   1        1.41        1.52      4.96 o 
   5   9   1      287.28      304.71     11.04 o 
   6   9   1        6.84       12.26      4.43 o 
   7   9   1      121.62      139.82      8.57 o 
   0  10   1     1683.82     1598.28     24.28 o 
   1  10   1        7.04        2.76      2.01 o 
   2  10   1     2949.05     2894.59     33.81 o 
   3  10   1      208.49      197.03      7.82 o 
   4  10   1     1808.11     1820.08     29.04 o 
   5  10   1        1.34        8.29      4.38 o 
   6  10   1      431.52      437.85     13.15 o 
   1  11   1       40.77       42.75      4.25 o 
   2  11   1      585.25      638.39     11.85 o 
   3  11   1        0.32        0.96      3.35 o 
   4  11   1      165.46      189.06     11.47 o 
   5  11   1       30.68       21.60      5.58 o 
   0  12   1       12.41       20.38      7.17 o 
   1  12   1       83.62       56.77      7.72 o 
   2  12   1      169.73      179.49      9.56 o 
   3  12   1        0.20       -1.46      3.09 o 
   4  12   1       15.91       14.27      5.11 o 
   1  13   1        0.81       -0.62      3.73 o 
   2  13   1       44.51       33.50      5.49 o 
   3  13   1        5.73        8.58      4.86 o 
   0  14   1        1.50       17.62      7.61 o 
   1  14   1       43.36       49.30     10.31 o 
   1   0   2      426.10      304.95      5.27 o 
   2   0   2    10914.77    10761.19    106.98 o 
   3   0   2     2366.31     2153.11     24.37 o 
   4   0   2      309.48      396.92      7.86 o 
   5   0   2     1293.27     1200.42     17.08 o 
   6   0   2     5802.48     6129.38     73.50 o 
   7   0   2      111.46      110.31      7.58 o 
   8   0   2      151.56      175.67      9.76 o 
   9   0   2        3.99        4.54      5.28 o 
   1   1   2     9350.38     9234.76     67.38 o 
   2   1   2    18556.11    18342.83    127.63 o 
   3   1   2     4069.53     4492.43     34.84 o 
   4   1   2     2934.01     2873.00     24.05 o 
   5   1   2      316.51      419.42      6.25 o 
   6   1   2      296.20      261.34      5.75 o 
   7   1   2       51.27       58.15      4.05 o 
   8   1   2      102.45      107.76      5.77 o 
   9   1   2        0.91       -0.50      4.03 o 
   0   2   2     5860.59     5486.86    160.78 o 
   1   2   2      520.37      540.90      5.24 o 
   2   2   2     5630.53     5571.47     41.97 o 
   3   2   2      132.24      187.91      3.58 o 
   4   2   2     4456.69     4767.48     36.13 o 
   5   2   2       39.23       85.57      3.14 o 
   6   2   2       36.40       46.17      3.29 o 
   7   2   2       12.38       10.04      2.82 o 
   8   2   2      260.08      259.39      7.97 o 
   1   3   2     4883.44     4551.92     35.91 o 
   2   3   2      546.72      503.62      5.61 o 
   3   3   2      251.58      242.83      4.00 o 
   4   3   2     2991.63     2820.93     24.84 o 
   5   3   2        0.49        4.15      1.64 o 
   6   3   2       23.42       34.62      3.29 o 
   7   3   2       38.49       35.00      3.54 o 
   8   3   2        0.80        1.55      3.57 o 
   0   4   2      520.75      459.95      8.35 o 
   1   4   2       61.33       48.69      1.85 o 
   2   4   2       27.18       43.17      1.70 o 
   3   4   2      912.86     1013.46      9.77 o 
   4   4   2       35.82       41.10      2.32 o 
   5   4   2      126.74      135.28      4.07 o 
   6   4   2      411.99      389.29      8.82 o 
   7   4   2       19.37       19.82      3.76 o 
   8   4   2       41.02       45.62      6.48 o 
   1   5   2      112.77      105.32      2.75 o 
   2   5   2     1824.07     1823.65     15.22 o 
   3   5   2       27.62       26.22      1.85 o 
   4   5   2      429.54      472.05      6.49 o 
   5   5   2      101.97      122.81      4.21 o 
   6   5   2      610.08      581.93     10.91 o 
   7   5   2       44.54       58.07      9.40 o 
   8   5   2       96.27      121.95      7.82 o 
   0   6   2       14.08       10.51      1.74 o 
   1   6   2      248.78      244.99      4.25 o 
   2   6   2      129.91      156.56      3.26 o 
   3   6   2       16.25       15.22      1.85 o 
   4   6   2      149.55      161.36      4.18 o 
   5   6   2        1.42        2.06      2.74 o 
   6   6   2        0.27        2.61      3.43 o 
   7   6   2       78.00       74.12      6.30 o 
   8   6   2      386.67      388.89     17.05 o 
   1   7   2      731.70      778.25     11.40 o 
   2   7   2      233.13      284.98      4.59 o 
   3   7   2       51.27       51.36      2.74 o 
   4   7   2       19.73       20.54      2.79 o 
   5   7   2      117.39      134.73      8.81 o 
   6   7   2      508.47      504.59     14.13 o 
   7   7   2      403.18      385.85     12.02 o 
   0   8   2      239.54      273.66      8.97 o 
   1   8   2       45.04       48.60      2.48 o 
   2   8   2       36.96       47.20      3.21 o 
   3   8   2      419.83      439.63      7.83 o 
   4   8   2       51.84       47.87      4.68 o 
   5   8   2      819.25      820.83     16.33 o 
   6   8   2       64.41       80.27      6.41 o 
   7   8   2      225.10      214.63      9.69 o 
   1   9   2       49.86       50.14      2.68 o 
   2   9   2      446.08      453.60      8.39 o 
   3   9   2        0.01        1.05      2.88 o 
   4   9   2       34.51       33.65      5.04 o 
   5   9   2      178.21      186.09      8.28 o 
   6   9   2        7.74        9.77      4.31 o 
   7   9   2      187.17      193.42      9.66 o 
   0  10   2     1301.08     1288.07     20.81 o 
   1  10   2       19.42       31.20      3.05 o 
   2  10   2      244.05      271.49      6.70 o 
   3  10   2      798.23      876.99     16.31 o 
   4  10   2        3.92       -1.08      3.53 o 
   5  10   2      544.12      563.05     14.20 o 
   6  10   2        9.21       17.16      5.01 o 
   1  11   2      289.85      306.88      7.63 o 
   2  11   2        0.12       -1.28      3.12 o 
   3  11   2      365.87      356.21     11.52 o 
   4  11   2      525.53      534.37     13.42 o 
   5  11   2       13.74       11.13      4.58 o 
   0  12   2       18.59       27.84      5.78 o 
   1  12   2        0.65        3.76      3.43 o 
   2  12   2       95.58      103.84      7.08 o 
   3  12   2       26.02       24.46      4.54 o 
   4  12   2      106.03      106.89      7.22 o 
   1  13   2        6.25        8.25      6.50 o 
   2  13   2       53.44       63.96      8.55 o 
   3  13   2      110.92      105.69      7.81 o 
   0  14   2        0.87        9.49      6.66 o 
   1  14   2       18.84       24.10      6.88 o 
   1   1   3     3085.88     3063.50     24.40 o 
   2   1   3     9276.27     9107.19     64.31 o 
   3   1   3     2488.71     2543.12     19.96 o 
   4   1   3       26.69       23.49      1.99 o 
   5   1   3      143.78      150.12      3.87 o 
   6   1   3        5.45        0.23      2.20 o 
   7   1   3      379.18      375.48      8.19 o 
   8   1   3      110.14      106.06      5.85 o 
   9   1   3      116.53      134.26      7.51 o 
   0   2   3     3784.27     3553.75     81.68 o 
   1   2   3     9633.11     9252.15     79.78 o 
   2   2   3     1548.33     1595.72     12.82 o 
   3   2   3      267.02      263.55      4.01 o 
   4   2   3       80.73       98.68      2.96 o 
   5   2   3       77.44       88.84      3.17 o 
   6   2   3        0.01       -0.84      2.19 o 
   7   2   3        7.81        9.48      2.54 o 
   8   2   3        1.22       -1.36      3.32 o 
   1   3   3     2209.64     2197.14     19.25 o 
   2   3   3      111.24      105.49      2.33 o 
   3   3   3      748.24      741.61      7.98 o 
   4   3   3     1008.23      907.05      9.87 o 
   5   3   3     1077.12     1126.52     12.36 o 
   6   3   3      109.66      133.80      4.62 o 
   7   3   3       67.37       69.09      4.79 o 
   8   3   3       14.11        7.39      3.85 o 
   0   4   3      182.71      172.24      5.34 o 
   1   4   3     1838.83     1884.46     16.32 o 
   2   4   3       78.15       62.90      2.05 o 
   3   4   3     1047.49     1134.57     10.61 o 
   4   4   3      277.13      281.42      4.83 o 
   5   4   3      547.80      487.21      7.46 o 
   6   4   3       67.69       66.68      4.30 o 
   7   4   3      355.01      342.32      9.46 o 
   8   4   3       30.62       27.86      5.69 o 
   1   5   3     6050.38     6590.12     49.98 o 
   2   5   3        0.58        3.71      1.20 o 
   3   5   3      733.48      704.05      7.69 o 
   4   5   3      392.89      419.36      6.44 o 
   5   5   3      132.35      133.37      4.71 o 
   6   5   3      128.63      119.38      6.28 o 
   7   5   3       81.81       91.32      5.94 o 
   8   5   3      138.34      132.40      8.08 o 
   0   6   3     2694.13     2952.13     32.58 o 
   1   6   3     2163.21     2279.78     19.37 o 
   2   6   3     2892.62     2868.04     22.82 o 
   3   6   3      327.09      351.26      5.71 o 
   4   6   3       38.37       52.63      3.35 o 
   5   6   3      596.80      559.68     10.27 o 
   6   6   3       13.11       14.05      3.12 o 
   7   6   3        1.95        1.55      3.80 o 
   8   6   3      471.69      467.87     13.67 o 
   1   7   3     1121.16     1185.59     11.23 o 
   2   7   3      339.09      440.76      6.10 o 
   3   7   3      121.39      122.62      4.11 o 
   4   7   3       11.06       14.94      2.62 o 
   5   7   3       79.04       65.41      4.73 o 
   6   7   3       46.38       49.13      5.39 o 
   7   7   3      306.19      296.70     10.80 o 
   0   8   3     1282.59     1374.96     20.08 o 
   1   8   3      180.64      197.68      4.61 o 
   2   8   3      236.32      260.26      5.02 o 
   3   8   3       10.03       11.39      2.37 o 
   4   8   3      104.54      122.88      5.57 o 
   5   8   3       32.29       24.98      4.49 o 
   6   8   3       22.55       21.62      5.16 o 
   7   8   3        4.37        3.09      4.25 o 
   1   9   3       15.76       14.62      1.93 o 
   2   9   3      310.11      362.54      6.74 o 
   3   9   3       73.74       88.59      4.61 o 
   4   9   3       51.04       44.15      4.76 o 
   5   9   3      322.82      363.03     11.47 o 
   6   9   3        4.04        6.23      4.06 o 
   7   9   3      185.45      210.32      9.99 o 
   0  10   3      234.40      218.30      8.50 o 
   1  10   3        2.55        3.76      2.23 o 
   2  10   3       81.82       73.75      4.07 o 
   3  10   3        3.89        6.94      3.27 o 
   4  10   3        4.78        1.09      3.43 o 
   5  10   3      246.96      221.88     10.03 o 
   6  10   3      260.35      257.69     10.52 o 
   1  11   3       15.58       15.07      3.05 o 
   2  11   3      534.93      506.60     11.87 o 
   3  11   3       10.80        7.97      3.75 o 
   4  11   3      355.40      333.17     10.72 o 
   5  11   3       18.85       11.32      5.49 o 
   0  12   3       40.70       49.53      6.86 o 
   1  12   3        8.26       11.52      4.10 o 
   2  12   3       55.09       30.64      7.44 o 
   3  12   3       22.23       21.03      4.85 o 
   4  12   3       81.95       89.47      7.81 o 
   1  13   3        0.05        7.25      4.41 o 
   2  13   3       36.85       50.16      8.21 o 
   3  13   3       33.49       32.89      5.61 o 
   0  14   3      209.39      296.70     18.06 o 
   1  14   3        0.01        7.24      5.56 o 
   0   0   4      623.34      580.65     16.51 o 
   1   0   4     2002.41     1987.22     20.97 o 
   2   0   4    76657.70    74129.96    931.17 o 
   3   0   4     5088.95     5331.92     55.36 o 
   4   0   4     9628.15     9620.88     98.12 o 
   5   0   4      101.45      162.46      5.61 o 
   6   0   4     1333.54     1313.03     21.39 o 
   7   0   4      322.58      337.57     10.52 o 
   8   0   4       18.57       13.06      5.18 o 
   9   0   4       66.71       77.02     11.44 o 
   1   1   4     3130.31     3048.67     24.41 o 
   2   1   4     3202.35     3140.18     23.39 o 
   3   1   4      641.18      726.09      7.36 o 
   4   1   4      258.62      241.47      4.26 o 
   5   1   4      186.65      146.30      3.98 o 
   6   1   4      400.03      364.50      6.72 o 
   7   1   4      143.33      111.32      5.05 o 
   8   1   4      104.46      102.89      5.80 o 
   9   1   4      126.65      111.02      8.51 o 
   0   2   4     5483.72     5257.27     52.84 o 
   1   2   4     1526.15     1397.81     12.97 o 
   2   2   4     8959.04     8617.59     63.72 o 
   3   2   4      406.84      445.43      5.35 o 
   4   2   4     1134.41     1025.81     10.18 o 
   5   2   4      183.35      209.53      4.86 o 
   6   2   4       37.88       22.77      2.74 o 
   7   2   4       36.14       33.26      5.22 o 
   8   2   4       23.82       20.87      3.88 o 
   1   3   4       81.16       97.01      2.38 o 
   2   3   4      210.58      231.67      3.73 o 
   3   3   4      241.15      247.86      4.14 o 
   4   3   4      915.91      864.53      9.11 o 
   5   3   4       10.01       16.83      2.35 o 
   6   3   4       38.79       42.98      3.22 o 
   7   3   4      106.68      103.43      5.07 o 
   8   3   4      109.22      117.48      6.70 o 
   0   4   4     1141.28     1108.88     14.51 o 
   1   4   4      145.31      134.19      2.63 o 
   2   4   4      156.27      172.69      2.99 o 
   3   4   4     1388.71     1452.66     12.84 o 
   4   4   4     1772.88     1777.80     16.62 o 
   5   4   4        1.36       -1.76      1.76 o 
   6   4   4        3.02       -1.19      2.73 o 
   7   4   4      118.79      114.38      7.63 o 
   8   4   4       16.47       24.55      4.59 o 
   1   5   4     6350.94     7107.61     51.32 o 
   2   5   4       83.22       88.26      2.43 o 
   3   5   4       38.69       47.76      2.11 o 
   4   5   4       79.17       88.64      3.17 o 
   5   5   4      477.39      500.67      8.96 o 
   6   5   4     1359.05     1343.31     18.28 o 
   7   5   4        4.77        4.17      3.32 o 
   8   5   4        5.82        0.69      4.92 o 
   0   6   4     2770.08     2784.78     37.53 o 
   1   6   4     1154.50     1168.98     10.74 o 
   2   6   4      222.99      239.89      4.08 o 
   3   6   4      991.04     1034.42     10.33 o 
   4   6   4       53.82       51.43      3.33 o 
   5   6   4      677.19      714.82     12.63 o 
   6   6   4       30.28       30.17      4.40 o 
   7   6   4       55.75       54.38      5.79 o 
   8   6   4      315.87      284.18     11.14 o 
   1   7   4      328.30      336.60      4.88 o 
   2   7   4       87.62       93.10      3.28 o 
   3   7   4       21.67       37.31      2.87 o 
   4   7   4      278.38      261.75      6.37 o 
   5   7   4      148.20      155.64      6.71 o 
   6   7   4        3.44       -0.83      3.68 o 
   7   7   4      328.80      312.83     11.07 o 
   0   8   4       30.28       11.58      2.34 o 
   1   8   4       59.37       52.61      2.53 o 
   2   8   4      158.96      142.76      4.17 o 
   3   8   4       28.47       50.42      3.50 o 
   4   8   4       59.17       64.71      4.31 o 
   5   8   4       86.35       99.18      7.07 o 
   6   8   4       23.55       22.33      5.07 o 
   7   8   4        7.75       -1.06      4.14 o 
   1   9   4      974.83     1007.73     12.85 o 
   2   9   4      473.32      430.69      7.43 o 
   3   9   4     2157.77     2037.24     25.62 o 
   4   9   4       81.09       89.31      5.87 o 
   5   9   4       55.26       48.67      5.50 o 
   6   9   4      106.43      122.62      7.61 o 
   7   9   4       33.89       34.68      5.80 o 
   0  10   4      518.75      531.35     13.86 o 
   1  10   4      846.60      882.48     17.91 o 
   2  10   4        9.05        7.43      2.41 o 
   3  10   4        2.40        2.18      3.48 o 
   4  10   4      115.09      116.52      6.78 o 
   5  10   4      157.62      133.14      7.59 o 
   6  10   4        1.93        5.12      4.35 o 
   1  11   4       76.37       68.05      4.32 o 
   2  11   4        1.06        2.96      2.89 o 
   3  11   4       11.61        4.98      3.91 o 
   4  11   4       31.37       47.76      5.48 o 
   5  11   4       15.84        4.92      4.19 o 
   0  12   4      290.41      282.70     13.15 o 
   1  12   4      172.71      174.92      7.59 o 
   2  12   4       11.74       12.92      3.64 o 
   3  12   4        7.53       20.79      4.86 o 
   4  12   4       18.70       17.19      4.70 o 
   1  13   4        3.32        1.52      4.35 o 
   2  13   4       87.80      101.26     10.00 o 
   3  13   4       58.25       56.41      6.48 o 
   0  14   4      200.95      201.68     18.85 o 
   1  14   4        6.12        8.47      5.97 o 
   1   1   5    10062.14     9777.33     71.45 o 
   2   1   5      852.08      790.20      7.67 o 
   3   1   5      837.47      801.54      7.93 o 
   4   1   5     1748.90     1675.73     15.40 o 
   5   1   5      142.92      171.30      4.22 o 
   6   1   5      163.33      140.97      4.71 o 
   7   1   5       89.41       93.69      4.51 o 
   8   1   5       12.19       12.14      3.66 o 
   0   2   5      199.07      210.33      3.87 o 
   1   2   5     2024.60     1967.72     22.91 o 
   2   2   5     2110.10     1915.10     15.88 o 
   3   2   5      127.37      137.89      2.87 o 
   4   2   5       48.46       40.50      2.11 o 
   5   2   5       15.82       15.42      2.25 o 
   6   2   5        1.02        2.23      2.25 o 
   7   2   5       88.53       75.33      4.51 o 
   8   2   5        0.68       -3.14      3.14 o 
   1   3   5     1036.62     1030.92     10.54 o 
   2   3   5        0.03       -0.35      1.35 o 
   3   3   5       51.41       79.39      2.60 o 
   4   3   5       36.71       55.98      2.31 o 
   5   3   5      174.41      183.77      4.83 o 
   6   3   5      102.99      108.32      4.16 o 
   7   3   5       54.83       54.81      4.24 o 
   8   3   5       56.31       55.11      5.45 o 
   0   4   5      475.58      434.11      6.72 o 
   1   4   5     1366.31     1290.19     11.50 o 
   2   4   5      891.21      887.42      8.63 o 
   3   4   5     9057.34     9136.06     68.82 o 
   4   4   5       31.15       34.10      2.42 o 
   5   4   5      454.51      417.66      7.93 o 
   6   4   5      246.31      247.64      7.15 o 
   7   4   5      486.66      474.01     10.39 o 
   8   4   5      430.37      460.16     11.77 o 
   1   5   5     2579.66     2765.23     23.76 o 
   2   5   5      262.26      291.22      4.21 o 
   3   5   5      420.62      492.82      6.06 o 
   4   5   5      294.92      287.38      5.26 o 
   5   5   5       20.35       13.71      2.86 o 
   6   5   5      777.57      728.15     12.57 o 
   7   5   5       64.31       68.63      5.01 o 
   8   5   5       39.29       30.60      6.09 o 
   0   6   5      508.25      496.44      8.96 o 
   1   6   5      767.85      727.83      8.06 o 
   2   6   5      582.74      640.66      7.30 o 
   3   6   5        4.98        0.73      1.47 o 
   4   6   5      508.27      518.66      8.81 o 
   5   6   5     1340.63     1339.67     16.74 o 
   6   6   5      262.00      265.48      7.65 o 
   7   6   5       24.19       19.95      4.72 o 
   8   6   5       80.98      101.29      7.51 o 
   1   7   5      105.48      112.06      3.07 o 
   2   7   5       47.65       63.27      2.83 o 
   3   7   5       34.01       12.82      2.33 o 
   4   7   5        0.03       -2.19      2.19 o 
   5   7   5       10.81       11.85      3.04 o 
   6   7   5       39.78       32.74      7.12 o 
   7   7   5      164.63      151.48      8.30 o 
   0   8   5      562.07      652.71     13.07 o 
   1   8   5       17.09       20.54      1.98 o 
   2   8   5       55.34       57.41      3.95 o 
   3   8   5     1055.06     1070.92     14.64 o 
   4   8   5       26.18       23.80      3.11 o 
   5   8   5       64.22       53.65      5.35 o 
   6   8   5       11.27       10.53      4.55 o 
   7   8   5        2.78        0.02      4.10 o 
   1   9   5      740.27      752.98     13.82 o 
   2   9   5       42.40       49.93      3.52 o 
   3   9   5      121.38      105.55      4.56 o 
   4   9   5        8.07        9.91      3.65 o 
   5   9   5      887.53      864.49     17.94 o 
   6   9   5       79.00       67.15      7.17 o 
   0  10   5     3484.95     3366.81     49.89 o 
   1  10   5      507.56      519.27      9.66 o 
   2  10   5     1783.89     1750.69     24.82 o 
   3  10   5      175.78      163.83      6.63 o 
   4  10   5     1196.29     1143.12     20.11 o 
   5  10   5      197.24      212.42      9.07 o 
   6  10   5      490.84      534.38     15.81 o 
   1  11   5      601.27      577.84     11.56 o 
   2  11   5      135.65      129.92      6.45 o 
   3  11   5      110.84      112.64      6.59 o 
   4  11   5        2.17        6.10      3.92 o 
   5  11   5      167.28      154.67      8.42 o 
   0  12   5      782.70      778.18     24.31 o 
   1  12   5       16.07       11.64      3.86 o 
   2  12   5      107.27      103.99      7.02 o 
   3  12   5      825.96      865.78     19.23 o 
   4  12   5        4.56       -3.49      3.49 o 
   1  13   5       81.09       75.53      8.90 o 
   2  13   5      126.04      113.45     10.57 o 
   3  13   5       50.18       52.23      7.44 o 
   0  14   5       56.03       61.35     15.52 o 
   1  14   5       58.28       73.23      7.77 o 
   0   0   6    12549.51    11167.32    836.68 o 
   1   0   6    10987.72    10758.89    106.63 o 
   2   0   6    11276.29    11306.01    112.55 o 
   3   0   6     1510.89     1428.89     17.47 o 
   4   0   6    10321.94    10765.86    109.35 o 
   5   0   6       95.66       97.97      4.59 o 
   6   0   6     1081.24     1091.70     18.97 o 
   7   0   6      305.26      277.81      9.65 o 
   8   0   6     1350.61     1252.85     25.82 o 
   1   1   6    28177.42    26708.56    185.80 o 
   2   1   6     7757.06     7798.57     57.89 o 
   3   1   6     6045.83     6051.57     44.22 o 
   4   1   6     2526.22     2629.11     21.42 o 
   5   1   6     1340.39     1428.93     13.73 o 
   6   1   6      707.81      672.00      9.86 o 
   7   1   6      216.54      197.40      6.27 o 
   8   1   6      139.83      132.83      6.82 o 
   0   2   6     2937.29     2864.91     30.05 o 
   1   2   6      864.39      858.53      8.99 o 
   2   2   6       26.84       24.26      1.66 o 
   3   2   6        0.29        0.91      1.30 o 
   4   2   6       38.39       16.08      1.65 o 
   5   2   6        3.82       -1.75      1.75 o 
   6   2   6      876.07      933.42     11.59 o 
   7   2   6       88.15       80.81      4.94 o 
   8   2   6       24.51       12.81      4.17 o 
   1   3   6       24.24       18.96      1.48 o 
   2   3   6       15.32        8.85      1.15 o 
   3   3   6      861.04      862.30      9.07 o 
   4   3   6       32.15       31.91      2.27 o 
   5   3   6      822.16      868.41     11.41 o 
   6   3   6        1.93       -1.44      2.33 o 
   7   3   6        0.92       -0.20      3.27 o 
   8   3   6       48.79       49.44      5.21 o 
   0   4   6     2473.98     2416.48     26.38 o 
   1   4   6       60.32       77.41      2.09 o 
   2   4   6       76.05       58.47      1.74 o 
   3   4   6       73.71       66.72      2.44 o 
   4   4   6      111.44      102.65      3.84 o 
   5   4   6      132.46      154.93      4.74 o 
   6   4   6      103.93       91.19      4.66 o 
   7   4   6      279.56      302.41      8.42 o 
   8   4   6       14.30       20.60      4.59 o 
   1   5   6      250.90      327.36      4.53 o 
   2   5   6      221.46      212.35      3.90 o 
   3   5   6       16.73       13.90      1.46 o 
   4   5   6      327.40      389.00      7.85 o 
   5   5   6      138.56      124.87      5.57 o 
   6   5   6      540.42      605.56     12.17 o 
   7   5   6      102.83      117.24      6.39 o 
   8   5   6      293.15      291.19     11.95 o 
   0   6   6     1359.12     1418.91     30.35 o 
   1   6   6      138.22      134.91      3.43 o 
   2   6   6     1062.04     1012.86      9.73 o 
   3   6   6       21.12       18.62      2.48 o 
   4   6   6       51.58       72.87      3.82 o 
   5   6   6       79.27       81.84      4.42 o 
   6   6   6      140.97      170.48      6.85 o 
   7   6   6       67.34       62.14      6.24 o 
   8   6   6        0.00        5.55      5.05 o 
   1   7   6        7.75       17.28      1.72 o 
   2   7   6        8.51        3.46      2.02 o 
   3   7   6      226.74      205.99      5.44 o 
   4   7   6        2.45        3.85      2.42 o 
   5   7   6       22.90       21.05      3.37 o 
   6   7   6        1.03       -2.85      2.85 o 
   7   7   6      163.56      148.68      8.21 o 
   0   8   6       15.84       50.13      4.42 o 
   1   8   6       56.05       63.09      2.73 o 
   2   8   6        2.38       -0.61      1.43 o 
   3   8   6      353.61      355.89      7.77 o 
   4   8   6        4.71        6.00      2.60 o 
   5   8   6       35.41       29.08      4.13 o 
   6   8   6       67.70       81.66      6.53 o 
   7   8   6       10.08       14.49      5.04 o 
   1   9   6      384.93      388.80      7.04 o 
   2   9   6       80.69       72.75      4.08 o 
   3   9   6       28.06       22.76      3.04 o 
   4   9   6       41.06       43.58      4.05 o 
   5   9   6        0.29        7.18      3.88 o 
   6   9   6        3.81        4.05      4.26 o 
   0  10   6      650.07      604.40     17.43 o 
   1  10   6      253.32      246.23      6.38 o 
   2  10   6      407.41      407.91      8.14 o 
   3  10   6        7.07       14.73      3.26 o 
   4  10   6      412.73      454.33     13.06 o 
   5  10   6       22.73       29.22      4.91 o 
   6  10   6       24.89       19.14      5.11 o 
   1  11   6       26.18       40.78      3.56 o 
   2  11   6      102.35       92.63      5.81 o 
   3  11   6      422.05      400.47     12.46 o 
   4  11   6        0.21        1.96      3.64 o 
   5  11   6       92.99      105.96      7.41 o 
   0  12   6       32.86       44.80      6.57 o 
   1  12   6        2.79        7.55      3.49 o 
   2  12   6       15.74       20.89      4.69 o 
   3  12   6       53.17       92.49      7.16 o 
   4  12   6        7.57        6.35      4.46 o 
   1  13   6       93.62       90.27      9.84 o 
   2  13   6       71.56       77.49      7.01 o 
   3  13   6       98.52      115.24     12.44 o 
   0  14   6      132.67      165.16     20.61 o 
   1  14   6       80.44       64.81      8.75 o 
   1   1   7     3461.91     3326.81     25.75 o 
   2   1   7      200.40      200.22      3.08 o 
   3   1   7     1308.36     1259.22     11.23 o 
   4   1   7     1903.25     1853.37     16.05 o 
   5   1   7       39.02       44.63      2.75 o 
   6   1   7      342.15      339.99      8.84 o 
   7   1   7       96.33      118.38      5.22 o 
   8   1   7      128.11      122.48      6.65 o 
   0   2   7      217.11      221.00      4.27 o 
   1   2   7      157.54      160.52      3.59 o 
   2   2   7      312.27      372.23      5.08 o 
   3   2   7      788.70      792.92      8.51 o 
   4   2   7     1325.39     1402.70     12.92 o 
   5   2   7      421.37      415.19      7.03 o 
   6   2   7       23.42       25.10      2.90 o 
   7   2   7      270.39      260.79      7.71 o 
   8   2   7        0.64       -1.27      3.77 o 
   1   3   7      373.39      379.84      5.04 o 
   2   3   7        1.70        7.92      1.45 o 
   3   3   7        8.87       18.52      1.71 o 
   4   3   7      744.90      743.95      8.86 o 
   5   3   7       15.79       15.64      2.28 o 
   6   3   7      244.06      260.69      6.48 o 
   7   3   7        0.02       -3.07      3.07 o 
   8   3   7        1.13       -1.51      3.84 o 
   0   4   7     1669.83     1691.87     19.37 o 
   1   4   7      374.36      384.21      5.50 o 
   2   4   7     3181.80     3023.64     26.12 o 
   3   4   7        9.84       12.70      1.57 o 
   4   4   7      878.12      818.24      9.52 o 
   5   4   7       23.66       15.39      2.62 o 
   6   4   7        8.38        7.35      2.95 o 
   7   4   7        0.15       -0.45      3.16 o 
   8   4   7       88.41       97.69      6.46 o 
   1   5   7        0.42       12.64      1.38 o 
   2   5   7       25.27       31.32      1.66 o 
   3   5   7      351.53      373.33      5.58 o 
   4   5   7      213.04      210.93      5.98 o 
   5   5   7      288.95      258.20      6.54 o 
   6   5   7      415.58      422.31     10.01 o 
   7   5   7      261.23      270.62      8.26 o 
   8   5   7       19.35       15.18      4.94 o 
   0   6   7     3400.16     3656.78     43.52 o 
   1   6   7     1525.89     1483.41     13.82 o 
   2   6   7      403.27      397.55      5.84 o 
   3   6   7      205.25      219.02      5.58 o 
   4   6   7     1386.46     1310.51     15.91 o 
   5   6   7        2.81        3.94      2.76 o 
   6   6   7       78.58       75.35      4.94 o 
   7   6   7      112.91      113.97      6.01 o 
   8   6   7     1025.95      999.84     22.53 o 
   1   7   7      847.16      872.19     10.92 o 
   2   7   7      833.01      751.80     10.22 o 
   3   7   7       12.95       16.16      2.52 o 
   4   7   7        3.42        6.18      2.44 o 
   5   7   7      299.41      303.62      7.92 o 
   6   7   7      302.30      295.93      8.35 o 
   7   7   7      465.72      426.72     12.67 o 
   0   8   7     2039.74     1962.16     26.31 o 
   1   8   7        0.50        0.27      1.56 o 
   2   8   7      138.31      128.28      4.97 o 
   3   8   7     1551.77     1555.70     18.13 o 
   4   8   7       63.41       59.82      4.02 o 
   5   8   7      135.40      118.58      6.05 o 
   6   8   7       57.41       54.73      5.81 o 
   7   8   7       44.02       40.83      5.67 o 
   1   9   7     5558.38     5509.38     49.87 o 
   2   9   7      175.58      177.11      5.93 o 
   3   9   7     1194.56     1197.55     16.39 o 
   4   9   7       29.69       27.62      3.76 o 
   5   9   7       24.91       28.92      4.76 o 
   6   9   7      199.95      158.34      8.66 o 
   0  10   7     2936.33     2706.84     60.02 o 
   1  10   7      274.67      280.26      6.79 o 
   2  10   7      792.20      711.00     11.09 o 
   3  10   7      243.41      249.15      7.40 o 
   4  10   7       62.77       67.61      5.81 o 
   5  10   7      776.05      807.82     17.23 o 
   6  10   7      129.51      122.82      7.92 o 
   1  11   7      910.84      804.26     13.24 o 
   2  11   7      510.46      440.41     10.33 o 
   3  11   7      651.87      636.11     14.41 o 
   4  11   7      321.51      340.73     10.82 o 
   5  11   7       24.29       19.23      4.81 o 
   0  12   7     1177.39     1130.50     27.19 o 
   1  12   7       54.98       45.41      5.54 o 
   2  12   7        8.94       12.14      4.35 o 
   3  12   7      259.80      211.77     11.23 o 
   4  12   7       89.39       87.47      7.61 o 
   1  13   7      191.18      195.67     10.77 o 
   2  13   7       95.72      110.27      7.96 o 
   3  13   7        0.58        5.84      4.91 o 
   0  14   7      138.68      161.55     21.19 o 
   0   0   8     1162.39     1164.79     24.20 o 
   1   0   8     1148.25     1158.86     13.79 o 
   2   0   8     3964.10     3811.07     40.10 o 
   3   0   8      382.57      330.67      7.09 o 
   4   0   8      128.95      137.17      4.70 o 
   5   0   8     3816.28     3977.85     49.01 o 
   6   0   8      202.31      205.37      8.86 o 
   7   0   8       71.95       85.56      7.32 o 
   8   0   8      233.42      212.97     19.57 o 
   1   1   8     1785.91     1769.04     13.94 o 
   2   1   8      134.36      142.18      2.91 o 
   3   1   8     1209.44     1167.04     10.65 o 
   4   1   8       59.86       64.40      2.54 o 
   5   1   8      731.89      699.40      9.02 o 
   6   1   8      109.46      114.99      4.92 o 
   7   1   8      687.17      645.48     10.44 o 
   8   1   8      261.06      258.08      8.82 o 
   0   2   8     8721.66     8018.65     80.37 o 
   1   2   8     1115.45     1224.44     11.40 o 
   2   2   8       31.82       35.21      1.60 o 
   3   2   8      578.18      544.70      6.69 o 
   4   2   8      126.46      122.45      3.46 o 
   5   2   8       69.57       90.64      3.52 o 
   6   2   8       39.79       40.80      3.82 o 
   7   2   8      102.99      105.88      5.24 o 
   8   2   8        3.20        0.34      3.65 o 
   1   3   8      175.10      146.91      3.17 o 
   2   3   8      382.58      356.84      5.14 o 
   3   3   8      357.41      345.02      5.13 o 
   4   3   8       12.12       12.60      1.85 o 
   5   3   8      308.90      292.28      6.44 o 
   6   3   8        4.37       -2.33      2.41 o 
   7   3   8       74.28       77.49      5.51 o 
   8   3   8       78.01       90.70      6.44 o 
   0   4   8       50.98       35.35      3.04 o 
   1   4   8      126.93      156.74      3.41 o 
   2   4   8     3863.93     4043.20     33.97 o 
   3   4   8      673.88      664.32      7.65 o 
   4   4   8       13.86        6.41      2.08 o 
   5   4   8        1.10        5.91      2.54 o 
   6   4   8       44.66       44.50      4.07 o 
   7   4   8      174.23      160.51      7.11 o 
   8   4   8        6.95        4.84      4.19 o 
   1   5   8        7.06       13.96      1.64 o 
   2   5   8     1326.97     1694.26     17.22 o 
   3   5   8      324.22      300.30      6.14 o 
   4   5   8      275.06      282.71      6.43 o 
   5   5   8      469.32      450.26      8.73 o 
   6   5   8      555.34      557.71     12.34 o 
   7   5   8      588.11      638.06     12.47 o 
   8   5   8      203.08      211.26      8.60 o 
   0   6   8      454.61      405.40      7.44 o 
   1   6   8       12.92        9.39      1.41 o 
   2   6   8      659.85      564.97      8.24 o 
   3   6   8       18.29        7.26      1.79 o 
   4   6   8      126.35      177.60      6.62 o 
   5   6   8        2.86        0.74      2.17 o 
   6   6   8       19.98       27.80      4.25 o 
   7   6   8       52.20       56.39      5.37 o 
   8   6   8       37.25       41.91      6.68 o 
   1   7   8       81.27       91.89      2.94 o 
   2   7   8       50.92       54.37      3.18 o 
   3   7   8       11.91       11.40      2.43 o 
   4   7   8      299.99      312.04      8.48 o 
   5   7   8      649.60      621.45     10.89 o 
   6   7   8      102.51      100.39      5.56 o 
   7   7   8      182.00      171.73      8.68 o 
   0   8   8      242.95      228.97      8.30 o 
   1   8   8        5.07        8.75      1.84 o 
   2   8   8       14.13       15.16      2.46 o 
   3   8   8      630.89      617.74     10.04 o 
   4   8   8       37.68       42.98      3.66 o 
   5   8   8       48.31       42.98      4.20 o 
   6   8   8       35.58       37.74      5.22 o 
   7   8   8      408.14      405.25     12.69 o 
   1   9   8     4982.44     4973.61     53.88 o 
   2   9   8      177.56      160.21      5.22 o 
   3   9   8       20.13       27.34      3.35 o 
   4   9   8      136.05      154.31      5.70 o 
   5   9   8        4.20        2.61      3.70 o 
   6   9   8        1.72        0.99      3.91 o 
   0  10   8       82.68      111.81      7.64 o 
   1  10   8     2033.85     2016.38     23.96 o 
   2  10   8      361.58      390.93      8.70 o 
   3  10   8      556.55      563.41     11.66 o 
   4  10   8       23.61       17.58      4.20 o 
   5  10   8        0.18        2.33      3.79 o 
   6  10   8        4.95        6.17      4.29 o 
   1  11   8      423.18      472.05     10.67 o 
   2  11   8      152.40      176.02      7.00 o 
   3  11   8        7.64        4.63      3.24 o 
   4  11   8      138.26      132.29      7.44 o 
   5  11   8      117.17      124.63      7.82 o 
   0  12   8      416.13      413.98     16.54 o 
   1  12   8      104.87      109.78      7.17 o 
   2  12   8        0.00       -0.81      3.61 o 
   3  12   8      250.94      284.51     12.61 o 
   4  12   8        9.99       13.18      5.06 o 
   1  13   8       69.34       64.55      6.39 o 
   2  13   8      171.56      202.87     10.02 o 
   3  13   8        5.25        6.02      5.07 o 
   0  14   8        1.70        7.72     10.10 o 
   1   1   9      104.64      117.52      2.46 o 
   2   1   9       89.57       68.74      1.99 o 
   3   1   9     1528.01     1763.60     14.91 o 
   4   1   9        4.20        3.62      1.43 o 
   5   1   9      239.73      277.95      5.80 o 
   6   1   9       13.50       15.76      2.83 o 
   7   1   9       42.21       44.46      4.07 o 
   8   1   9        4.94        2.81      3.78 o 
   0   2   9     2916.38     2877.77     30.63 o 
   1   2   9      120.49      115.38      2.38 o 
   2   2   9        7.28        6.13      1.14 o 
   3   2   9     1083.43     1008.71     10.90 o 
   4   2   9      196.11      207.60      4.41 o 
   5   2   9      684.10      613.66      8.46 o 
   6   2   9       19.89       21.43      3.31 o 
   7   2   9      190.00      194.84      7.02 o 
   8   2   9       44.02       40.06      5.06 o 
   1   3   9        0.06        1.14      1.30 o 
   2   3   9      397.90      395.12      5.54 o 
   3   3   9      221.24      219.84      4.06 o 
   4   3   9        0.14       -0.33      1.49 o 
   5   3   9      102.28      107.04      4.13 o 
   6   3   9        3.98        2.85      2.89 o 
   7   3   9      141.22      140.19      6.58 o 
   8   3   9        6.92        8.05      4.02 o 
   0   4   9      361.73      303.08      7.48 o 
   1   4   9        3.92        8.40      1.71 o 
   2   4   9      108.14      100.00      2.92 o 
   3   4   9      364.56      371.23      5.26 o 
   4   4   9      125.43      115.06      3.94 o 
   5   4   9      623.49      629.64     10.24 o 
   6   4   9      128.71      145.81      5.55 o 
   7   4   9      192.44      199.11      7.82 o 
   8   4   9        5.63       -1.44      3.84 o 
   1   5   9      190.33      241.13      3.95 o 
   2   5   9      116.77      130.02      5.41 o 
   3   5   9      127.20      176.76      5.50 o 
   4   5   9       84.13       81.86      3.98 o 
   5   5   9      100.51       91.12      4.64 o 
   6   5   9      345.49      346.27      8.26 o 
   7   5   9      102.00      113.20      5.99 o 
   8   5   9       54.56       62.51      5.96 o 
   0   6   9     7040.05     7339.79     75.66 o 
   1   6   9       33.84       42.42      2.11 o 
   2   6   9     1892.61     1983.59     20.35 o 
   3   6   9      159.39      197.15      5.28 o 
   4   6   9       78.38       82.69      4.10 o 
   5   6   9      471.21      447.43      8.99 o 
   6   6   9      197.94      208.16      7.12 o 
   7   6   9       25.99       30.46      4.26 o 
   1   7   9        5.45        0.41      1.59 o 
   2   7   9        0.00        0.50      1.70 o 
   3   7   9        0.13        0.65      1.69 o 
   4   7   9       10.45        5.91      2.56 o 
   5   7   9      159.44      167.43      6.22 o 
   6   7   9       83.02       88.93      5.40 o 
   7   7   9       39.98       31.11      5.35 o 
   0   8   9        5.15        6.64      2.49 o 
   1   8   9      276.99      269.06      5.58 o 
   2   8   9        4.12        3.58      2.46 o 
   3   8   9      667.42      655.48     10.48 o 
   4   8   9       16.71       14.98      3.01 o 
   5   8   9        3.50        2.15      3.02 o 
   6   8   9        0.81       -1.02      4.37 o 
   7   8   9       15.22       15.28      5.29 o 
   1   9   9      289.28      303.74      7.28 o 
   2   9   9       68.44       59.94      4.70 o 
   3   9   9      218.14      216.81      6.30 o 
   4   9   9      302.21      297.98      7.65 o 
   5   9   9       98.15       95.77      6.00 o 
   6   9   9        0.83        3.31      4.23 o 
   0  10   9       23.91       19.39      4.58 o 
   1  10   9      750.23      788.06     13.82 o 
   2  10   9      404.89      404.51      8.94 o 
   3  10   9       99.16       93.28      6.69 o 
   4  10   9        2.09        6.71      3.22 o 
   5  10   9      133.89      118.69      7.38 o 
   6  10   9       39.48       37.47      5.66 o 
   1  11   9      218.63      261.94      8.12 o 
   2  11   9      628.49      608.14     13.75 o 
   3  11   9      419.71      385.93     12.23 o 
   4  11   9       38.27       35.83      5.09 o 
   5  11   9       57.16       42.34      5.84 o 
   0  12   9      926.86      875.82     24.29 o 
   1  12   9        1.00        3.67      3.81 o 
   2  12   9       44.47       65.86      5.81 o 
   3  12   9      141.78      171.93     10.46 o 
   4  12   9        0.67        3.41      4.19 o 
   1  13   9       30.25       46.31      5.40 o 
   2  13   9      136.56      142.42      8.89 o 
   3  13   9        4.96        1.59      4.89 o 
   0   0  10     1021.79      926.86     21.02 o 
   1   0  10     2500.63     2469.40     26.94 o 
   2   0  10     1075.17     1114.45     14.12 o 
   3   0  10        0.97        0.34      1.74 o 
   4   0  10       22.54        9.95      2.23 o 
   5   0  10      904.36      822.32     19.22 o 
   6   0  10     1683.89     1585.44     27.99 o 
   7   0  10      308.09      277.67      9.90 o 
   8   0  10     1053.63      980.74     23.20 o 
   1   1  10     1855.76     1816.33     14.56 o 
   2   1  10      151.47      148.88      2.89 o 
   3   1  10     1338.31     1356.48     12.14 o 
   4   1  10     2450.79     2560.11     22.17 o 
   5   1  10      981.57      892.46     10.62 o 
   6   1  10     1007.31      961.93     12.58 o 
   7   1  10      180.28      159.56      6.75 o 
   8   1  10      116.06      107.14      6.58 o 
   0   2  10     3032.16     2942.23     31.47 o 
   1   2  10      124.93       90.01      2.21 o 
   2   2  10     1021.68      990.88      9.09 o 
   3   2  10      474.10      559.77      6.93 o 
   4   2  10      320.40      260.11      4.95 o 
   5   2  10      168.55      209.61      5.23 o 
   6   2  10       31.99       36.08      3.59 o 
   7   2  10        2.39        7.42      3.39 o 
   8   2  10      718.79      686.55     14.31 o 
   1   3  10      452.20      449.22      5.40 o 
   2   3  10     1453.45     1584.89     15.18 o 
   3   3  10      165.18      169.52      3.54 o 
   4   3  10      550.29      506.02      7.06 o 
   5   3  10      365.92      406.40      7.45 o 
   6   3  10        6.97        2.25      2.74 o 
   7   3  10      277.51      281.18      8.36 o 
   8   3  10      128.02      150.15      7.47 o 
   0   4  10     2967.58     3075.15     33.32 o 
   1   4  10        3.96        0.81      1.35 o 
   2   4  10        0.09       -1.17      1.17 o 
   3   4  10      535.01      445.11      7.41 o 
   4   4  10       45.05       54.67      3.34 o 
   5   4  10       45.49       30.00      3.92 o 
   6   4  10      200.25      214.65      7.33 o 
   7   4  10       15.69       10.36      3.88 o 
   8   4  10       24.85       35.77      5.16 o 
   1   5  10      416.55      358.28      4.97 o 
   2   5  10        2.02       -0.98      1.11 o 
   3   5  10      369.06      323.77      6.53 o 
   4   5  10      203.27      187.18      5.44 o 
   5   5  10       91.71      107.06      4.84 o 
   6   5  10      318.30      316.55      8.05 o 
   7   5  10       17.58       28.50      4.16 o 
   8   5  10       87.74       94.42      6.71 o 
   0   6  10       99.62      117.18      4.11 o 
   1   6  10      351.87      355.23      5.23 o 
   2   6  10       10.82       27.99      3.21 o 
   3   6  10       27.30       41.06      3.07 o 
   4   6  10     1629.00     1714.42     19.62 o 
   5   6  10       40.38       42.88      4.63 o 
   6   6  10       58.10       57.42      4.79 o 
   7   6  10      141.07      159.84      7.42 o 
   1   7  10      507.45      563.00      8.00 o 
   2   7  10      478.65      499.38      8.68 o 
   3   7  10       24.54       32.62      3.08 o 
   4   7  10       17.70       15.27      2.81 o 
   5   7  10      517.46      536.64     10.89 o 
   6   7  10        2.61        0.14      2.67 o 
   7   7  10      397.68      436.82     12.52 o 
   0   8  10       55.63       50.79      4.85 o 
   1   8  10       12.61        7.45      2.02 o 
   2   8  10       83.32       81.94      3.88 o 
   3   8  10     1042.03      982.78     14.41 o 
   4   8  10       17.45       28.04      3.45 o 
   5   8  10        1.31        2.13      2.89 o 
   6   8  10       40.60       43.94      4.99 o 
   7   8  10       16.10       11.66      5.54 o 
   1   9  10      139.31      154.67      5.11 o 
   2   9  10      127.65      136.67      5.41 o 
   3   9  10      481.96      464.67      9.15 o 
   4   9  10       60.66       70.90      4.54 o 
   5   9  10      649.85      632.71     13.35 o 
   6   9  10        0.00        0.78      4.73 o 
   0  10  10      413.87      387.17     13.55 o 
   1  10  10      248.00      272.44      8.69 o 
   2  10  10      660.54      641.23     14.13 o 
   3  10  10       96.33      108.18      5.40 o 
   4  10  10       78.60       78.32      5.67 o 
   5  10  10      263.83      305.83     10.62 o 
   6  10  10       12.22        2.82      4.31 o 
   1  11  10      670.81      594.48     14.76 o 
   2  11  10       72.32       64.77      8.88 o 
   3  11  10        0.01        5.07      3.56 o 
   4  11  10      123.63      107.53      7.80 o 
   5  11  10        9.34        5.85      4.39 o 
   0  12  10       60.50       59.45      6.41 o 
   1  12  10       15.72       11.82      4.07 o 
   2  12  10       23.11       24.96      4.65 o 
   3  12  10       97.40      103.99     10.51 o 
   4  12  10       56.62       65.16      7.07 o 
   1  13  10       27.01       44.06      8.25 o 
   2  13  10        0.15       -1.25      4.18 o 
   1   1  11      827.64      796.72      8.04 o 
   2   1  11      130.71      184.50      3.30 o 
   3   1  11    10782.82    11085.28     79.21 o 
   4   1  11      269.53      226.56      4.19 o 
   5   1  11       63.23       79.15      3.35 o 
   6   1  11      326.95      330.22      7.11 o 
   7   1  11       20.76       22.47      5.00 o 
   8   1  11       20.36       26.64      5.32 o 
   0   2  11     1383.59     1317.01     15.90 o 
   1   2  11     2916.52     2820.98     22.72 o 
   2   2  11     1147.24     1244.13     11.71 o 
   3   2  11        0.01       -1.32      1.32 o 
   4   2  11      445.10      458.56      6.69 o 
   5   2  11      823.32      868.32     10.60 o 
   6   2  11       59.30       55.37      4.32 o 
   7   2  11      371.76      370.85      9.55 o 
   8   2  11        0.37       -1.68      3.76 o 
   1   3  11     2452.11     2605.04     20.31 o 
   2   3  11      350.17      446.43      5.65 o 
   3   3  11       34.19       29.41      1.82 o 
   4   3  11      153.11      147.44      4.32 o 
   5   3  11      550.05      516.63      9.16 o 
   6   3  11      918.15      880.16     13.18 o 
   7   3  11      130.90      144.14      6.37 o 
   8   3  11        0.04       -1.87      3.75 o 
   0   4  11    17208.43    18453.16    250.93 o 
   1   4  11       20.48       25.78      1.95 o 
   2   4  11     1961.66     2083.49     19.44 o 
   3   4  11       63.26       58.06      3.10 o 
   4   4  11      508.68      447.72      8.10 o 
   5   4  11     1026.99     1040.22     14.16 o 
   6   4  11      612.35      561.67     10.48 o 
   7   4  11      906.63      918.33     16.46 o 
   8   4  11        0.40        5.19      4.09 o 
   1   5  11        2.42        6.64      1.57 o 
   2   5  11      493.23      502.72      7.65 o 
   3   5  11        0.95       -1.01      1.93 o 
   4   5  11      823.84      756.67     11.21 o 
   5   5  11       96.75       98.39      5.42 o 
   6   5  11       58.38       42.44      4.09 o 
   7   5  11       15.27       15.28      4.54 o 
   8   5  11       13.22        1.77      4.67 o 
   0   6  11       17.92       10.36      2.47 o 
   1   6  11       56.39       93.95      3.25 o 
   2   6  11      327.98      382.19      6.49 o 
   3   6  11        0.31        1.62      2.02 o 
   4   6  11       45.16       43.25      3.55 o 
   5   6  11       61.86       74.54      4.54 o 
   6   6  11      546.08      552.93     10.77 o 
   7   6  11      173.09      182.68      7.84 o 
   1   7  11      197.13      186.51      4.54 o 
   2   7  11      417.00      421.70      7.62 o 
   3   7  11       64.90       45.39      3.42 o 
   4   7  11       29.07       29.58      3.34 o 
   5   7  11        2.33        3.74      2.81 o 
   6   7  11      283.87      302.44      8.70 o 
   7   7  11      366.35      354.06      9.85 o 
   0   8  11       15.99       10.86      3.68 o 
   1   8  11       16.00       19.49      2.69 o 
   2   8  11      638.90      579.31      9.48 o 
   3   8  11      812.92      818.62     12.16 o 
   4   8  11      812.84      797.76     13.35 o 
   5   8  11       25.58       16.85      3.61 o 
   6   8  11        9.35        8.66      3.56 o 
   7   8  11        5.33        5.94      4.61 o 
   1   9  11     1244.07     1206.90     16.44 o 
   2   9  11       35.89       59.04      4.11 o 
   3   9  11     1572.82     1575.86     22.01 o 
   4   9  11      214.35      225.49      6.82 o 
   5   9  11      720.17      711.05     13.21 o 
   6   9  11       14.37       14.83      4.72 o 
   0  10  11       98.23       96.54      7.01 o 
   1  10  11       12.45       20.82      3.88 o 
   2  10  11       54.02       58.85      4.63 o 
   3  10  11      139.66      139.04      5.95 o 
   4  10  11      384.13      389.14      9.71 o 
   5  10  11        9.31        8.44      5.16 o 
   1  11  11      573.13      528.85     12.71 o 
   2  11  11      158.85      168.32      7.04 o 
   3  11  11       97.00      107.96      6.77 o 
   4  11  11        0.25        1.09      4.10 o 
   5  11  11       34.66       37.42      5.70 o 
   0  12  11      474.98      507.37     17.85 o 
   1  12  11        1.00       -1.45      3.10 o 
   2  12  11       63.77       57.55      5.72 o 
   3  12  11        3.32       11.27      5.02 o 
   4  12  11       36.26       41.37      8.22 o 
   1  13  11        0.41       -1.06      3.53 o 
   2  13  11        1.64       -2.83      4.20 o 
   0   0  12     3616.89     3545.75     66.72 o 
   1   0  12     4420.98     3955.29     41.89 o 
   2   0  12     6099.12     6445.49     66.50 o 
   3   0  12     1563.09     1349.22     17.39 o 
   4   0  12     1082.32      997.62     14.54 o 
   5   0  12       49.41       53.07      4.64 o 
   6   0  12      834.16      833.22     19.46 o 
   7   0  12      272.51      266.30     13.55 o 
   8   0  12     1137.74     1101.76     29.31 o 
   1   1  12     1046.91     1082.29     10.27 o 
   2   1  12      362.86      332.71      4.58 o 
   3   1  12     3476.57     3610.73     29.36 o 
   4   1  12      821.92      779.61      9.31 o 
   5   1  12     1382.49     1351.19     15.10 o 
   6   1  12       15.47        9.34      3.02 o 
   7   1  12      583.98      565.56     10.68 o 
   8   1  12      239.64      216.71      8.75 o 
   0   2  12     2397.01     2147.84     25.18 o 
   1   2  12       10.78       18.05      1.50 o 
   2   2  12      478.87      510.48      5.87 o 
   3   2  12      720.77      660.69      7.85 o 
   4   2  12      261.32      269.41      5.15 o 
   5   2  12     1062.90     1035.83     12.81 o 
   6   2  12      334.06      354.42      8.70 o 
   7   2  12       18.29       14.05      3.93 o 
   8   2  12      463.71      443.43     15.74 o 
   1   3  12      371.70      379.89      4.70 o 
   2   3  12      862.97      879.96      9.16 o 
   3   3  12      406.79      474.41      6.30 o 
   4   3  12     1149.20     1130.74     13.03 o 
   5   3  12       87.73       79.00      4.23 o 
   6   3  12     1210.39     1174.61     16.97 o 
   7   3  12       85.24       82.14      5.48 o 
   8   3  12      173.72      182.45      8.09 o 
   0   4  12    12185.65    12881.88    128.92 o 
   1   4  12      231.40      325.50      4.83 o 
   2   4  12      586.54      662.15      8.86 o 
   3   4  12      110.90       96.08      3.83 o 
   4   4  12      253.37      251.22      6.22 o 
   5   4  12       21.68       28.67      3.37 o 
   6   4  12       54.23       79.82      4.65 o 
   7   4  12      150.03      148.87      7.06 o 
   8   4  12       51.27       55.29      5.70 o 
   1   5  12       39.82       62.97      2.66 o 
   2   5  12     1381.19     1431.66     15.72 o 
   3   5  12        3.18        3.81      2.12 o 
   4   5  12        1.69        0.00      2.37 o 
   5   5  12      232.06      249.68      6.77 o 
   6   5  12      424.25      442.57      9.53 o 
   7   5  12      584.58      613.76     14.54 o 
   8   5  12       19.60       15.76      5.78 o 
   0   6  12     1166.87     1307.31     17.06 o 
   1   6  12      511.84      504.89      7.35 o 
   2   6  12     3764.83     3822.09     35.63 o 
   3   6  12      117.29      125.20      4.61 o 
   4   6  12       37.08       40.21      3.58 o 
   5   6  12     1337.25     1354.63     17.55 o 
   6   6  12      249.23      258.68      7.59 o 
   7   6  12      359.56      358.32     10.91 o 
   1   7  12       92.76       96.12      3.54 o 
   2   7  12        1.81        1.97      2.07 o 
   3   7  12       67.51       65.84      3.86 o 
   4   7  12      269.85      273.84      7.08 o 
   5   7  12      183.90      203.53      6.60 o 
   6   7  12       14.41       16.27      3.68 o 
   7   7  12       10.33        7.20      3.79 o 
   0   8  12      667.71      627.22     15.00 o 
   1   8  12        1.49        1.54      2.22 o 
   2   8  12       25.52       17.98      2.77 o 
   3   8  12      878.60      862.05     14.17 o 
   4   8  12        5.04        2.33      2.73 o 
   5   8  12       16.75       18.18      3.39 o 
   6   8  12      147.03      147.03      7.38 o 
   1   9  12       87.06       78.76      4.78 o 
   2   9  12        0.16       -2.32      2.32 o 
   3   9  12      409.55      395.75     13.08 o 
   4   9  12      446.89      427.13      9.93 o 
   5   9  12      142.67      149.23      6.60 o 
   6   9  12        4.87       10.35      4.42 o 
   0  10  12      143.06      124.07      7.72 o 
   1  10  12      233.85      216.51     11.91 o 
   2  10  12        7.88        3.19      3.08 o 
   3  10  12       43.52       42.51      4.16 o 
   4  10  12      102.24       96.17      5.24 o 
   5  10  12      371.03      371.81     10.67 o 
   1  11  12      256.15      260.23      8.34 o 
   2  11  12       95.08       95.82      6.52 o 
   3  11  12      210.12      205.24      8.83 o 
   4  11  12       64.60       85.65      8.09 o 
   5  11  12      172.24      163.95      9.65 o 
   0  12  12      305.70      267.71     18.76 o 
   1  12  12       97.37      107.55      7.46 o 
   2  12  12       30.72       19.59      4.64 o 
   3  12  12        4.99       -2.80      3.84 o 
   4  12  12       12.24       17.99      5.83 o 
   1  13  12       63.68       81.18      6.55 o 
   2  13  12      173.79      176.58      9.50 o 
   1   1  13      254.11      261.58      4.45 o 
   2   1  13      734.02      805.11      8.69 o 
   3   1  13        5.58        1.40      1.40 o 
   4   1  13      153.12      163.00      4.83 o 
   5   1  13       60.19       46.94      3.77 o 
   6   1  13       43.60       51.04      4.34 o 
   7   1  13       51.44       67.97      5.00 o 
   8   1  13       39.49       26.21      5.12 o 
   0   2  13      622.37      625.53      9.46 o 
   1   2  13      899.96     1026.50      9.57 o 
   2   2  13      183.03      225.80      4.10 o 
   3   2  13       95.17      104.59      3.01 o 
   4   2  13      256.14      278.15      5.60 o 
   5   2  13      201.01      183.26      5.18 o 
   6   2  13       10.14        0.42      3.03 o 
   7   2  13      131.94      113.34      6.12 o 
   8   2  13       43.91       36.78      5.15 o 
   1   3  13      175.46      148.66      3.05 o 
   2   3  13       23.20       17.31      1.68 o 
   3   3  13      861.43      917.75      9.89 o 
   4   3  13      184.92      190.66      4.93 o 
   5   3  13       39.32       43.34      3.58 o 
   6   3  13      172.65      178.64      6.66 o 
   7   3  13       74.27       66.15      5.23 o 
   8   3  13       89.94       84.70      6.34 o 
   0   4  13       42.96       36.60      2.58 o 
   1   4  13       26.67       35.45      1.56 o 
   2   4  13        0.00        1.28      1.23 o 
   3   4  13      171.56      139.56      4.50 o 
   4   4  13       17.83       17.72      2.75 o 
   5   4  13      204.62      215.30      6.32 o 
   6   4  13      349.82      364.20      8.54 o 
   7   4  13       10.65        8.64      4.27 o 
   8   4  13      443.53      458.46     12.21 o 
   1   5  13      243.71      261.56      5.04 o 
   2   5  13      794.90      830.60     10.15 o 
   3   5  13       86.91       90.80      3.95 o 
   4   5  13      116.28      127.22      4.88 o 
   5   5  13      230.94      251.61      6.92 o 
   6   5  13      473.71      505.24     10.22 o 
   7   5  13      440.95      456.25     11.81 o 
   0   6  13        0.21        4.21      1.88 o 
   1   6  13       13.44       23.39      2.21 o 
   2   6  13      730.05      739.21     10.49 o 
   3   6  13       19.53       16.16      2.77 o 
   4   6  13      571.66      623.78     10.49 o 
   5   6  13       77.12       91.18      4.89 o 
   6   6  13      118.69      109.93      5.60 o 
   7   6  13       43.93       40.04      5.76 o 
   1   7  13       14.99       11.75      2.11 o 
   2   7  13        0.03       -0.32      2.11 o 
   3   7  13      258.12      222.89      6.15 o 
   4   7  13      397.61      384.54      8.32 o 
   5   7  13       61.15       62.70      4.49 o 
   6   7  13        3.57        2.65      3.29 o 
   7   7  13        0.41        2.26      3.62 o 
   0   8  13       55.76       50.47      7.09 o 
   1   8  13      492.02      459.94      8.72 o 
   2   8  13     1167.10     1120.01     14.53 o 
   3   8  13        9.63        8.81      2.47 o 
   4   8  13        5.49        4.58      2.76 o 
   5   8  13      339.65      349.52      8.65 o 
   6   8  13        0.96       -3.29      3.29 o 
   1   9  13      766.35      754.82     14.60 o 
   2   9  13      361.66      383.92      8.69 o 
   3   9  13      197.30      188.17      6.18 o 
   4   9  13        6.38        8.83      3.08 o 
   5   9  13      164.07      166.67      7.03 o 
   6   9  13       20.80       25.37      4.77 o 
   0  10  13      221.70      220.61     17.30 o 
   1  10  13      254.28      255.68      8.12 o 
   2  10  13       88.66      108.44      5.93 o 
   3  10  13      160.11      168.19      8.19 o 
   4  10  13      108.89      120.10      5.73 o 
   5  10  13      143.96      154.85      7.55 o 
   1  11  13      266.77      239.87      8.33 o 
   2  11  13       10.44       12.78      3.66 o 
   3  11  13        2.90        1.77      3.54 o 
   4  11  13      326.41      313.41      9.93 o 
   0  12  13        2.81        4.25      5.05 o 
   1  12  13       62.17       71.32      5.42 o 
   2  12  13      246.64      219.24      9.27 o 
   3  12  13        7.50        7.98      4.13 o 
   1  13  13        0.29        1.77      3.88 o 
   2  13  13       16.00       26.06      5.49 o 
   0   0  14       27.36        6.39      7.81 o 
   1   0  14      126.19      112.12      4.36 o 
   2   0  14     1776.32     1794.77     21.72 o 
   3   0  14      245.75      278.37      7.97 o 
   4   0  14       45.63       54.57      3.44 o 
   5   0  14      108.99      119.16      6.11 o 
   6   0  14       34.81       40.28      4.96 o 
   7   0  14        0.96       -1.33      4.85 o 
   8   0  14        5.85        3.17      6.62 o 
   1   1  14     3354.35     3506.13     29.48 o 
   2   1  14        0.65       17.55      1.68 o 
   3   1  14     1382.30     1398.16     12.90 o 
   4   1  14     2450.14     2423.70     21.70 o 
   5   1  14      112.36      138.14      4.97 o 
   6   1  14      643.70      616.81     11.42 o 
   7   1  14      253.41      251.00      8.00 o 
   8   1  14        3.21        0.03      4.16 o 
   0   2  14     2784.30     3141.22     34.42 o 
   1   2  14      389.99      440.38      5.49 o 
   2   2  14     1279.29     1567.84     13.72 o 
   3   2  14        5.14       -0.60      1.36 o 
   4   2  14      671.52      736.78      9.15 o 
   5   2  14       25.42       33.68      3.14 o 
   6   2  14      227.91      213.44      7.09 o 
   7   2  14      105.90      121.30      6.14 o 
   8   2  14      991.15     1013.40     23.94 o 
   1   3  14     2479.99     2498.95     20.04 o 
   2   3  14     4236.55     3826.70     29.41 o 
   3   3  14      495.18      505.65      7.48 o 
   4   3  14       32.60       22.17      3.61 o 
   5   3  14       30.30       18.10      3.03 o 
   6   3  14      380.65      372.28      9.14 o 
   7   3  14      157.23      156.00      7.32 o 
   8   3  14       15.60        9.63      4.32 o 
   0   4  14      383.72      358.69      6.88 o 
   1   4  14      445.62      403.77      5.26 o 
   2   4  14       25.23       37.08      2.54 o 
   3   4  14      287.29      344.48      6.92 o 
   4   4  14      257.35      241.83      7.16 o 
   5   4  14      475.13      453.20      8.99 o 
   6   4  14      286.03      311.25      8.60 o 
   7   4  14      202.88      198.78      7.72 o 
   8   4  14        1.76       -3.92      3.92 o 
   1   5  14       73.63       85.98      3.31 o 
   2   5  14      179.72      173.84      4.86 o 
   3   5  14        3.07        4.13      2.21 o 
   4   5  14     1808.00     1808.68     20.54 o 
   5   5  14        2.04       -2.36      2.67 o 
   6   5  14        1.98        3.98      3.12 o 
   7   5  14        3.34        6.23      3.99 o 
   0   6  14        0.23        0.73      1.95 o 
   1   6  14      605.57      606.85      8.86 o 
   2   6  14        0.01        3.10      2.06 o 
   3   6  14      442.82      443.62      8.41 o 
   4   6  14     1200.34     1132.29     15.20 o 
   5   6  14       16.73       21.11      4.17 o 
   6   6  14        2.38       -2.49      2.99 o 
   7   6  14       25.28       34.54      5.16 o 
   1   7  14       36.41       38.58      2.80 o 
   2   7  14      245.14      196.04      5.55 o 
   3   7  14        6.16        4.05      2.51 o 
   4   7  14      635.44      651.98     11.07 o 
   5   7  14      468.18      471.23      9.89 o 
   6   7  14      764.54      727.32     13.03 o 
   7   7  14      106.08      132.71      6.91 o 
   0   8  14       80.55       96.93      8.07 o 
   1   8  14      655.16      637.61     10.93 o 
   2   8  14       38.80       40.11      3.48 o 
   3   8  14      138.14      128.32      5.60 o 
   4   8  14       59.78       64.56      4.42 o 
   5   8  14       74.33       81.97      5.13 o 
   6   8  14        3.68        9.04      3.64 o 
   1   9  14        1.42        2.54      2.94 o 
   2   9  14        6.73       12.41      3.13 o 
   3   9  14      991.07      933.63     14.87 o 
   4   9  14       48.85       59.85      4.55 o 
   5   9  14      309.67      342.08      8.86 o 
   6   9  14       20.01        2.47      4.72 o 
   0  10  14      225.98      233.65     10.27 o 
   1  10  14       58.65       67.68      4.97 o 
   2  10  14      175.58      206.02      7.67 o 
   3  10  14      173.53      191.98      7.03 o 
   4  10  14       23.23       18.03      3.57 o 
   5  10  14        2.17       10.19      4.02 o 
   1  11  14       65.38       67.93      5.28 o 
   2  11  14       20.79       21.42      4.41 o 
   3  11  14       26.73       21.89      4.56 o 
   4  11  14        0.09        6.44      3.67 o 
   0  12  14       62.56       56.22      8.02 o 
   1  12  14       19.84       12.50      3.71 o 
   2  12  14       25.03       26.07      7.31 o 
   3  12  14        9.27       14.92      4.56 o 
   1  13  14        5.70        6.82      4.80 o 
   1   1  15     6775.19     7137.53     73.17 o 
   2   1  15      262.91      204.90      3.86 o 
   3   1  15        5.01        9.02      1.62 o 
   4   1  15       40.16       50.93      2.76 o 
   5   1  15      901.74      924.79     12.94 o 
   6   1  15      449.43      431.34      8.95 o 
   7   1  15       15.44        4.12      4.06 o 
   8   1  15      170.98      178.53      8.42 o 
   0   2  15     2349.04     2691.43     30.34 o 
   1   2  15     2823.69     3253.60     25.39 o 
   2   2  15      143.76      102.21      2.82 o 
   3   2  15       55.32       88.05      3.01 o 
   4   2  15       16.69       26.55      2.64 o 
   5   2  15      905.89      864.17     13.48 o 
   6   2  15      236.76      231.85      7.38 o 
   7   2  15      145.16      141.66      6.57 o 
   8   2  15       10.02        6.79      4.83 o 
   1   3  15        0.15       -1.14      1.14 o 
   2   3  15       23.65       40.01      1.84 o 
   3   3  15      521.77      602.76      8.44 o 
   4   3  15       19.54       22.43      2.98 o 
   5   3  15      778.22      803.72     12.24 o 
   6   3  15       86.94       91.90      6.59 o 
   7   3  15      778.70      760.67     15.19 o 
   8   3  15        1.90       -0.25      4.05 o 
   0   4  15      116.77      181.72      4.98 o 
   1   4  15      365.50      372.03      4.97 o 
   2   4  15     1795.76     1895.07     19.68 o 
   3   4  15       59.41       45.74      3.22 o 
   4   4  15      254.16      258.50      6.49 o 
   5   4  15      324.16      320.62      7.66 o 
   6   4  15       95.84       95.58      5.63 o 
   7   4  15      404.25      387.66     10.31 o 
   1   5  15      123.68      130.82      3.98 o 
   2   5  15      625.91      544.13      8.73 o 
   3   5  15       90.81       98.68      4.21 o 
   4   5  15      630.17      583.97     10.06 o 
   5   5  15        8.35        3.44      2.92 o 
   6   5  15       39.02       43.52      4.34 o 
   7   5  15      190.70      197.67      9.34 o 
   0   6  15      104.07       91.62      6.00 o 
   1   6  15        4.33        6.66      2.60 o 
   2   6  15      716.37      658.72     10.03 o 
   3   6  15     1189.91     1109.84     15.69 o 
   4   6  15     1368.26     1320.48     16.95 o 
   5   6  15      498.56      510.60     10.12 o 
   6   6  15        2.95        6.51      3.29 o 
   7   6  15        2.88        2.25      4.13 o 
   1   7  15      131.92      115.86      4.51 o 
   2   7  15       52.83       59.45      3.66 o 
   3   7  15     1500.54     1455.76     19.18 o 
   4   7  15       32.36       30.46      3.55 o 
   5   7  15     1748.08     1724.54     21.47 o 
   6   7  15        2.08        1.75      3.20 o 
   7   7  15       74.06       73.13      6.35 o 
   0   8  15        0.16       -3.04      3.04 o 
   1   8  15      318.64      304.84      8.20 o 
   2   8  15      256.65      234.76      6.91 o 
   3   8  15      216.88      224.18      6.58 o 
   4   8  15       42.94       33.93      3.83 o 
   5   8  15      210.63      200.45      7.06 o 
   6   8  15       56.19       62.87      5.31 o 
   1   9  15       66.21       66.33      4.85 o 
   2   9  15        1.08        0.44      2.99 o 
   3   9  15       38.56       35.89      3.95 o 
   4   9  15       83.82       81.49      4.98 o 
   5   9  15        0.33        0.47      3.25 o 
   6   9  15      151.35      165.09      7.42 o 
   0  10  15      463.92      491.49     14.80 o 
   1  10  15       19.17       16.14      3.65 o 
   2  10  15        8.18        5.54      3.56 o 
   3  10  15       12.67       10.40      3.65 o 
   4  10  15        2.26        3.80      3.17 o 
   5  10  15      140.82      147.06      7.42 o 
   1  11  15        4.40       -0.94      3.11 o 
   2  11  15       67.79       69.95      6.42 o 
   3  11  15       75.76       94.64      6.25 o 
   4  11  15       13.77       30.09      5.24 o 
   0  12  15        0.69       -3.48      4.94 o 
   1  12  15       51.93       58.18      7.67 o 
   2  12  15       36.46       41.17      5.44 o 
   3  12  15       12.06       14.54      4.62 o 
   1  13  15       32.54       52.39      5.93 o 
   0   0  16     1600.91     1797.59     38.87 o 
   1   0  16      568.66      740.72     11.37 o 
   2   0  16      443.16      519.47      9.23 o 
   3   0  16      323.19      478.78     10.18 o 
   4   0  16      629.21      704.67     13.56 o 
   5   0  16      110.31      113.59      8.38 o 
   6   0  16      160.28      144.28     10.53 o 
   7   0  16        2.72       -3.39      7.04 o 
   8   0  16      557.26      577.23     21.30 o 
   1   1  16     1605.88     1682.07     17.03 o 
   2   1  16      278.05      294.16      4.97 o 
   3   1  16      207.31      192.57      3.98 o 
   4   1  16       52.84       57.35      3.09 o 
   5   1  16       16.23       23.01      3.17 o 
   6   1  16      260.62      250.15      8.03 o 
   7   1  16       27.68       28.42      4.83 o 
   8   1  16      140.61      137.12      8.56 o 
   0   2  16      614.82      666.86     10.59 o 
   1   2  16      118.59      135.26      3.31 o 
   2   2  16      165.86      172.81      3.98 o 
   3   2  16       47.94       28.01      2.39 o 
   4   2  16       76.36       92.23      4.19 o 
   5   2  16       26.93       30.42      3.97 o 
   6   2  16        8.57        4.80      3.35 o 
   7   2  16      331.27      298.82      8.85 o 
   8   2  16       44.12       51.25      7.29 o 
   1   3  16     1095.53     1078.00     10.40 o 
   2   3  16        5.66       11.23      1.45 o 
   3   3  16      122.13      130.66      4.50 o 
   4   3  16       23.62       19.07      2.81 o 
   5   3  16     1174.31     1171.68     15.57 o 
   6   3  16      174.32      195.07      8.03 o 
   7   3  16      202.70      183.22      7.42 o 
   8   3  16       70.20       66.61      6.42 o 
   0   4  16     1867.01     1989.05     23.92 o 
   1   4  16      564.43      486.69      6.00 o 
   2   4  16       23.10       14.06      2.15 o 
   3   4  16      304.41      344.82      7.12 o 
   4   4  16      121.60      100.99      4.58 o 
   5   4  16      131.61      131.63      5.36 o 
   6   4  16      148.85      125.07      6.23 o 
   7   4  16      731.09      734.82     14.16 o 
   1   5  16       20.25        9.40      2.15 o 
   2   5  16      500.03      449.87      7.98 o 
   3   5  16      110.12      124.60      4.74 o 
   4   5  16        3.27        0.84      2.59 o 
   5   5  16      833.97      835.68     13.09 o 
   6   5  16     1087.27     1056.72     15.75 o 
   7   5  16      111.68      112.71      6.52 o 
   0   6  16      534.71      575.06     15.20 o 
   1   6  16        2.15       -1.72      1.72 o 
   2   6  16      162.11      147.18      4.88 o 
   3   6  16     1859.68     1744.52     20.00 o 
   4   6  16     1746.24     1636.71     19.73 o 
   5   6  16       14.63       12.89      3.34 o 
   6   6  16      473.89      462.89     10.20 o 
   7   6  16       58.25       63.75      5.93 o 
   1   7  16      632.05      575.13      9.29 o 
   2   7  16      108.32      106.11      4.50 o 
   3   7  16       47.17       45.18      4.18 o 
   4   7  16       35.66       36.21      3.83 o 
   5   7  16       88.83       84.86      5.15 o 
   6   7  16        1.02       -1.60      3.25 o 
   0   8  16       70.67       92.34      6.69 o 
   1   8  16      182.08      161.05      6.85 o 
   2   8  16      581.97      532.66     10.30 o 
   3   8  16      131.59      115.07      5.18 o 
   4   8  16      290.85      276.09      8.02 o 
   5   8  16      481.92      502.13     10.62 o 
   6   8  16      230.23      234.87      8.35 o 
   1   9  16      618.81      580.04     12.97 o 
   2   9  16        9.33        3.47      3.45 o 
   3   9  16      245.83      252.56      7.65 o 
   4   9  16        4.30        2.11      3.06 o 
   5   9  16        9.45       14.57      3.64 o 
   6   9  16       25.71       24.16      4.36 o 
   0  10  16      214.14      248.59     12.81 o 
   1  10  16       48.85       52.64      5.22 o 
   2  10  16       88.92       84.62      6.03 o 
   3  10  16       34.89       35.27      5.38 o 
   4  10  16        7.91        2.14      3.02 o 
   5  10  16       29.77       33.35      4.54 o 
   1  11  16        1.86        0.92      2.97 o 
   2  11  16        8.56       21.27      6.22 o 
   3  11  16      111.16       98.57      6.38 o 
   4  11  16      196.50      226.70      9.84 o 
   0  12  16       56.75       40.65      7.44 o 
   1  12  16       18.54       14.95      5.92 o 
   2  12  16        0.99       -3.27      3.27 o 
   3  12  16      159.16      172.70      8.87 o 
   1   1  17      362.96      347.51      6.07 o 
   2   1  17      165.30      211.61      5.55 o 
   3   1  17      526.87      563.26      7.23 o 
   4   1  17      584.43      613.88      8.38 o 
   5   1  17       71.64       63.61      4.07 o 
   6   1  17      138.65      126.84      5.95 o 
   7   1  17        7.70        7.51      3.96 o 
   8   1  17      315.87      308.42     11.67 o 
   0   2  17      160.07      149.38      4.91 o 
   1   2  17       30.97       14.96      1.68 o 
   2   2  17      720.48      813.70      9.23 o 
   3   2  17        5.74        8.41      1.78 o 
   4   2  17      426.13      460.67      7.77 o 
   5   2  17       82.22       71.51      4.73 o 
   6   2  17      389.20      372.97      9.36 o 
   7   2  17       21.06       20.85      4.61 o 
   8   2  17      151.84      155.47      9.66 o 
   1   3  17     2076.59     2180.65     18.32 o 
   2   3  17      154.68      184.63      4.11 o 
   3   3  17      919.70      833.30     11.57 o 
   4   3  17        3.65        2.98      2.51 o 
   5   3  17      366.10      330.70      7.77 o 
   6   3  17       86.16       97.98      5.73 o 
   7   3  17      244.42      230.00      8.15 o 
   0   4  17      488.44      440.87      8.29 o 
   1   4  17       17.82       46.00      2.15 o 
   2   4  17        1.32        1.62      2.01 o 
   3   4  17        1.42       -2.04      2.04 o 
   4   4  17      854.47      828.54     12.32 o 
   5   4  17      877.59      902.16     13.58 o 
   6   4  17      607.13      568.58     11.93 o 
   7   4  17       29.40       30.96      4.84 o 
   1   5  17        0.59        0.38      1.74 o 
   2   5  17      205.11      244.46      5.94 o 
   3   5  17       18.09       23.26      2.95 o 
   4   5  17      821.79      849.96     12.73 o 
   5   5  17       15.92       20.96      3.69 o 
   6   5  17       39.47       44.08      4.83 o 
   7   5  17      268.75      250.34      8.81 o 
   0   6  17       67.07       77.42      9.16 o 
   1   6  17       29.36       32.69      2.67 o 
   2   6  17      588.88      568.24      9.47 o 
   3   6  17       88.75      107.52      5.18 o 
   4   6  17      187.73      210.72      6.48 o 
   5   6  17        9.92        4.01      3.00 o 
   6   6  17      282.46      291.83      8.31 o 
   7   6  17        0.64       -1.23      3.96 o 
   1   7  17     1161.45     1097.72     26.86 o 
   2   7  17      376.66      357.18      8.32 o 
   3   7  17     1405.70     1415.51     17.74 o 
   4   7  17        2.22        4.04      2.84 o 
   5   7  17       16.61       22.36      3.81 o 
   6   7  17        1.75        2.68      3.35 o 
   0   8  17     1998.69     1900.49     48.87 o 
   1   8  17      136.91      130.60      6.46 o 
   2   8  17        8.42        6.75      2.94 o 
   3   8  17     1157.49     1140.14     17.95 o 
   4   8  17       96.25      101.30      5.26 o 
   5   8  17      924.87      973.84     15.38 o 
   6   8  17       13.61       11.77      4.71 o 
   1   9  17       98.06      100.81      6.17 o 
   2   9  17        2.15       -1.14      4.01 o 
   3   9  17      614.92      598.81     12.56 o 
   4   9  17        5.73        7.51      3.46 o 
   5   9  17      277.20      280.44      8.41 o 
   0  10  17       19.28       35.09      6.93 o 
   1  10  17      410.66      380.18     11.00 o 
   2  10  17      460.36      484.33     15.18 o 
   3  10  17      195.70      211.41      8.22 o 
   4  10  17        0.49        4.50      3.37 o 
   5  10  17       67.49       85.56      5.97 o 
   1  11  17       54.93       69.25      6.08 o 
   2  11  17        2.23        4.21      3.71 o 
   3  11  17        0.00       -2.37      3.47 o 
   4  11  17       47.70       59.28      6.81 o 
   0  12  17       29.24       24.23      7.06 o 
   1  12  17        0.66        4.79      3.87 o 
   2  12  17       13.26       14.08      4.29 o 
   0   0  18     2651.39     2881.68     58.48 o 
   1   0  18      216.00      262.05      6.58 o 
   2   0  18      237.66      287.82      6.94 o 
   3   0  18        1.49       -1.57      2.18 o 
   4   0  18       34.44       38.93      4.08 o 
   5   0  18       99.01       98.29      7.36 o 
   6   0  18        0.09       -4.47      4.47 o 
   7   0  18       81.19       83.71      9.94 o 
   8   0  18        1.19       -6.28      6.28 o 
   1   1  18     1717.80     1759.07     18.04 o 
   2   1  18      675.11      654.75      7.83 o 
   3   1  18      210.49      269.26      5.29 o 
   4   1  18       73.67       72.75      3.53 o 
   5   1  18       21.11       25.67      3.37 o 
   6   1  18       21.27       17.58      4.31 o 
   7   1  18      135.35      121.52      7.93 o 
   8   1  18        9.92        2.79      5.11 o 
   0   2  18     1364.04     1606.66     20.45 o 
   1   2  18      501.37      527.78      6.74 o 
   2   2  18     1174.91     1296.10     12.47 o 
   3   2  18        9.11       -0.63      1.78 o 
   4   2  18        0.14       -1.34      2.18 o 
   5   2  18      563.64      595.29     11.35 o 
   6   2  18       18.05       16.12      4.58 o 
   7   2  18      167.03      159.12      8.66 o 
   1   3  18       78.93       94.42      2.89 o 
   2   3  18        7.13       20.20      2.67 o 
   3   3  18      217.42      236.61      6.75 o 
   4   3  18       84.16       90.89      5.31 o 
   5   3  18        0.09        3.36      2.93 o 
   6   3  18       18.69       16.80      3.98 o 
   7   3  18      824.73      826.26     15.43 o 
   0   4  18        1.41        4.39      2.19 o 
   1   4  18      329.21      355.79      6.58 o 
   2   4  18      203.70      189.37      5.24 o 
   3   4  18      327.14      309.33      6.96 o 
   4   4  18       29.01       37.80      3.65 o 
   5   4  18      610.53      601.18     10.91 o 
   6   4  18        3.28       -2.92      3.37 o 
   7   4  18       86.48       77.74      5.91 o 
   1   5  18      856.39      908.90     11.23 o 
   2   5  18        2.90        3.28      2.23 o 
   3   5  18       92.13      102.95      4.54 o 
   4   5  18      403.00      371.85      8.23 o 
   5   5  18      242.40      255.98      7.32 o 
   6   5  18       52.23       48.34      5.00 o 
   7   5  18       27.24       14.99      4.35 o 
   0   6  18     1959.23     1818.76     30.51 o 
   1   6  18      432.93      436.30      7.36 o 
   2   6  18     1166.65     1163.56     14.90 o 
   3   6  18      499.37      479.37      9.93 o 
   4   6  18       83.56       87.16      4.76 o 
   5   6  18       47.87       51.24      4.35 o 
   6   6  18       95.78       98.95      5.75 o 
   7   6  18        9.41        5.00      4.21 o 
   1   7  18     2048.09     1959.23     29.55 o 
   2   7  18     1179.47     1203.40     15.57 o 
   3   7  18     1911.42     1914.71     22.10 o 
   4   7  18      137.54      139.05      6.27 o 
   5   7  18        0.37        1.04      3.11 o 
   6   7  18      452.13      486.77     10.94 o 
   0   8  18      850.55      799.71     22.10 o 
   1   8  18      714.26      725.13     14.62 o 
   2   8  18        0.70       -1.57      3.21 o 
   3   8  18      260.59      267.26      8.36 o 
   4   8  18       29.07       25.25      3.97 o 
   5   8  18       42.23       42.70      4.38 o 
   6   8  18       16.82       20.19      4.04 o 
   1   9  18      525.04      522.76     12.63 o 
   2   9  18        0.45        0.15      3.69 o 
   3   9  18      448.58      425.74     10.99 o 
   4   9  18       34.13       43.29      4.80 o 
   5   9  18        0.02       -0.18      3.23 o 
   0  10  18      411.63      427.56     16.47 o 
   1  10  18      175.86      171.79      7.93 o 
   2  10  18        0.02        4.49      3.59 o 
   3  10  18       59.07       66.73      5.60 o 
   4  10  18      200.46      222.77      8.74 o 
   1  11  18       45.28       53.83      5.29 o 
   2  11  18       93.03       93.23      6.19 o 
   3  11  18       10.69       29.78      5.51 o 
   4  11  18       48.76       80.34      7.90 o 
   0  12  18       39.18       84.39      9.61 o 
   1  12  18       66.98       78.25      6.80 o 
   2  12  18        1.20        2.74      3.87 o 
   1   1  19      199.89      183.37      5.47 o 
   2   1  19        6.57        0.35      1.52 o 
   3   1  19      814.04      885.29     10.41 o 
   4   1  19       13.71        7.15      2.52 o 
   5   1  19       23.47       27.19      4.11 o 
   6   1  19      294.79      283.98      9.20 o 
   7   1  19      277.33      272.71     11.52 o 
   0   2  19      180.55      186.48      5.74 o 
   1   2  19      749.23      768.56      8.66 o 
   2   2  19        0.09        3.20      1.73 o 
   3   2  19       24.82       16.97      2.35 o 
   4   2  19        3.39       -2.25      2.25 o 
   5   2  19      641.96      648.40     11.90 o 
   6   2  19       63.27       59.03      5.05 o 
   7   2  19      204.76      212.24      8.93 o 
   1   3  19      395.72      441.93      6.33 o 
   2   3  19      269.96      249.16      5.31 o 
   3   3  19      496.57      488.96      8.71 o 
   4   3  19      810.95      726.76     11.42 o 
   5   3  19     1285.90     1266.29     18.03 o 
   6   3  19      455.81      446.06     10.54 o 
   7   3  19      106.08      111.50      6.62 o 
   0   4  19      387.99      391.42      8.11 o 
   1   4  19      275.25      333.72      6.29 o 
   2   4  19      208.25      191.30      6.00 o 
   3   4  19      329.31      288.55      6.86 o 
   4   4  19        8.89        1.68      2.76 o 
   5   4  19      265.49      259.42      8.29 o 
   6   4  19       95.06      102.47      6.07 o 
   7   4  19        8.20        5.58      4.46 o 
   1   5  19       15.67       14.65      2.35 o 
   2   5  19      438.43      496.25      9.31 o 
   3   5  19      171.35      168.97      5.61 o 
   4   5  19      224.67      231.23      6.75 o 
   5   5  19       61.65       71.60      4.98 o 
   6   5  19      171.16      176.86      7.35 o 
   7   5  19       39.46       29.50      5.29 o 
   0   6  19     2883.44     2780.38     42.75 o 
   1   6  19      314.72      288.86      8.95 o 
   2   6  19     1539.01     1464.09     18.66 o 
   3   6  19      363.91      366.62     10.85 o 
   4   6  19      223.21      226.95      6.81 o 
   5   6  19       49.99       46.55      4.30 o 
   6   6  19        9.17       12.82      4.10 o 
   1   7  19     2301.84     2240.93     36.12 o 
   2   7  19     1213.96     1237.16     25.39 o 
   3   7  19       36.76       57.25      4.24 o 
   4   7  19      230.61      235.39      7.17 o 
   5   7  19       40.29       36.99      4.26 o 
   6   7  19        1.63       -1.59      3.22 o 
   0   8  19      299.33      344.90     12.00 o 
   1   8  19      959.54      879.23     16.67 o 
   2   8  19      547.46      474.93     11.08 o 
   3   8  19       90.59       79.57      5.06 o 
   4   8  19      265.44      240.98      7.46 o 
   5   8  19       25.56       22.99      4.06 o 
   6   8  19      538.91      510.80     11.51 o 
   1   9  19     1282.48     1239.57     21.13 o 
   2   9  19      160.16      142.26      8.19 o 
   3   9  19      117.32      115.35      6.53 o 
   4   9  19       85.54       68.26      5.71 o 
   5   9  19        0.72        5.35      3.47 o 
   0  10  19      211.92      215.10     16.88 o 
   1  10  19        1.39        3.79      3.34 o 
   2  10  19       64.49       57.22      5.31 o 
   3  10  19      186.46      206.27      8.37 o 
   4  10  19       75.12       76.26      6.09 o 
   1  11  19       82.93       77.56      6.41 o 
   2  11  19      180.04      195.73     10.10 o 
   3  11  19      111.95      127.02      7.30 o 
   0  12  19      106.49      120.41     17.60 o 
   1  12  19      102.36      100.80      7.34 o 
   2  12  19        7.47        9.83      4.00 o 
   0   0  20       90.17      107.97      8.77 o 
   1   0  20       94.24      128.46      5.04 o 
   2   0  20      152.30      165.71      5.67 o 
   3   0  20       51.85       65.26      6.00 o 
   4   0  20      651.79      593.79     13.14 o 
   5   0  20      423.39      470.77     14.25 o 
   6   0  20      415.26      397.97     17.24 o 
   7   0  20       15.01       13.36      7.16 o 
   1   1  20      164.69      155.82      4.43 o 
   2   1  20      158.12      176.82      4.12 o 
   3   1  20      142.72      141.66      4.56 o 
   4   1  20       29.31       25.02      3.01 o 
   5   1  20       51.85       61.81      7.33 o 
   6   1  20       89.86       80.23      6.03 o 
   7   1  20       93.71       83.03      7.28 o 
   0   2  20      156.74      246.70      6.63 o 
   1   2  20       40.32       43.52      2.41 o 
   2   2  20       71.97       83.69      3.36 o 
   3   2  20      651.94      619.91      9.13 o 
   4   2  20      239.16      240.76      6.45 o 
   5   2  20      489.80      465.52     10.09 o 
   6   2  20       17.73       19.09      4.00 o 
   7   2  20      793.13      764.58     15.96 o 
   1   3  20      263.33      214.41      4.36 o 
   2   3  20       11.27        0.44      2.21 o 
   3   3  20     1588.72     1592.74     18.52 o 
   4   3  20      328.36      339.47      7.76 o 
   5   3  20      113.52      117.29      5.93 o 
   6   3  20      423.26      421.76     10.33 o 
   7   3  20      227.65      230.92      9.38 o 
   0   4  20      232.91      197.82      5.89 o 
   1   4  20      239.16      259.32      5.65 o 
   2   4  20      110.99      131.28      5.78 o 
   3   4  20       15.46       12.99      2.79 o 
   4   4  20      461.98      503.62     10.80 o 
   5   4  20      666.08      678.96     11.81 o 
   6   4  20       34.25       39.53      4.80 o 
   7   4  20       71.56       82.22      6.03 o 
   1   5  20      231.58      234.74      5.48 o 
   2   5  20      201.09      231.23      6.07 o 
   3   5  20      168.77      179.49      6.51 o 
   4   5  20      372.80      396.44      8.72 o 
   5   5  20       24.73       22.68      3.73 o 
   6   5  20       14.11       11.43      4.87 o 
   7   5  20       21.51       20.38      4.75 o 
   0   6  20      694.95      731.42     16.88 o 
   1   6  20       25.19       14.83      4.41 o 
   2   6  20      174.70      185.80      5.82 o 
   3   6  20       83.83       94.33      4.83 o 
   4   6  20        1.76        0.59      2.86 o 
   5   6  20      169.74      161.87      8.43 o 
   6   6  20        4.77       -0.80      3.77 o 
   1   7  20      330.27      326.21      9.59 o 
   2   7  20       41.27       49.17      4.64 o 
   3   7  20      913.70      914.21     13.77 o 
   4   7  20      131.66      137.20      5.89 o 
   5   7  20       84.63       90.29      5.43 o 
   6   7  20       21.92       29.71      4.42 o 
   0   8  20      604.59      590.91     15.97 o 
   1   8  20        0.07       -2.27      2.76 o 
   2   8  20      191.10      183.12      7.42 o 
   3   8  20       34.30       34.08      4.15 o 
   4   8  20      639.81      605.97     11.59 o 
   5   8  20        0.42        2.22      3.36 o 
   1   9  20       41.48       42.53      4.71 o 
   2   9  20      138.56      117.61      6.48 o 
   3   9  20       84.65       93.00      7.94 o 
   4   9  20       23.44       24.08      3.92 o 
   5   9  20      159.63      161.23      7.39 o 
   0  10  20      607.47      551.26     19.35 o 
   1  10  20      162.99      145.08      7.07 o 
   2  10  20      109.76      109.64      6.61 o 
   3  10  20       29.42       26.85      4.65 o 
   4  10  20       39.85       34.69      5.15 o 
   1  11  20       47.20       27.76      5.10 o 
   2  11  20      246.61      237.23      9.12 o 
   3  11  20       28.25       27.61      5.43 o 
   0  12  20       11.88       19.48      6.98 o 
   1  12  20       10.83       11.35      4.62 o 
   1   1  21      108.84       89.11      3.68 o 
   2   1  21       98.82       97.54      3.34 o 
   3   1  21      195.79      215.02      4.99 o 
   4   1  21      236.10      201.94      5.90 o 
   5   1  21        0.84       -0.33      2.91 o 
   6   1  21      161.31      156.60      8.92 o 
   7   1  21       42.44       38.23      6.14 o 
   0   2  21      671.27      763.67     12.58 o 
   1   2  21      639.21      656.74      8.14 o 
   2   2  21      469.96      470.28      7.31 o 
   3   2  21      107.72       95.58      4.69 o 
   4   2  21      106.01      121.86      5.09 o 
   5   2  21       47.59       55.20      4.61 o 
   6   2  21      294.59      279.87     10.83 o 
   7   2  21       69.38       63.62      6.24 o 
   1   3  21      792.35      800.54      9.21 o 
   2   3  21        6.52        1.57      1.93 o 
   3   3  21      105.15       97.19      4.53 o 
   4   3  21      119.58      113.61      5.03 o 
   5   3  21      110.34      108.90      5.73 o 
   6   3  21       98.36       75.25      5.39 o 
   7   3  21      290.13      256.43      9.85 o 
   0   4  21       73.94       70.50      3.99 o 
   1   4  21      109.18       78.54      3.62 o 
   2   4  21       10.07       13.75      2.78 o 
   3   4  21        0.44       -0.05      2.48 o 
   4   4  21        6.40        0.78      3.08 o 
   5   4  21      127.43      121.30      5.99 o 
   6   4  21       21.91       22.24      4.33 o 
   7   4  21       29.15       21.25      4.79 o 
   1   5  21       15.85        7.95      2.28 o 
   2   5  21       53.02       45.69      3.56 o 
   3   5  21        4.31        7.83      2.71 o 
   4   5  21       42.25       34.27      3.82 o 
   5   5  21       15.32       19.08      3.61 o 
   6   5  21       22.58       15.56      4.16 o 
   0   6  21      106.47      115.23      8.22 o 
   1   6  21       22.78       10.79      3.19 o 
   2   6  21       25.04       20.92      3.15 o 
   3   6  21      336.01      292.62      7.49 o 
   4   6  21      316.85      324.80      8.18 o 
   5   6  21        1.71        5.35      3.31 o 
   6   6  21       10.18        7.51      3.97 o 
   1   7  21     1479.34     1546.35     23.81 o 
   2   7  21      135.12      117.34      6.22 o 
   3   7  21      493.03      518.38     10.03 o 
   4   7  21      174.42      185.34      6.67 o 
   5   7  21      609.37      617.07     12.01 o 
   6   7  21       10.44        4.49      3.92 o 
   0   8  21     2367.42     2268.74     45.50 o 
   1   8  21       35.28       46.31      4.62 o 
   2   8  21      271.51      247.42      8.45 o 
   3   8  21       10.82       21.33      4.37 o 
   4   8  21      278.09      271.50      9.34 o 
   5   8  21      284.39      327.25      9.13 o 
   1   9  21      419.99      389.02     11.08 o 
   2   9  21      229.03      220.58      8.33 o 
   3   9  21       45.30       45.70      5.26 o 
   4   9  21       54.46       51.68      5.46 o 
   5   9  21       12.85       13.39      4.09 o 
   0  10  21       85.09      110.27     10.75 o 
   1  10  21      119.26      110.65      6.75 o 
   2  10  21       68.66       61.09      5.50 o 
   3  10  21      247.80      243.30     10.01 o 
   4  10  21       67.72       65.32      5.93 o 
   1  11  21        0.11       -3.64      3.64 o 
   2  11  21       22.24       21.93      4.70 o 
   3  11  21       15.90       16.56      4.56 o 
   0  12  21        9.72       23.37      8.10 o 
   0   0  22     1641.81     1467.58     35.85 o 
   1   0  22      647.10      533.57     10.50 o 
   2   0  22      385.12      404.55      9.14 o 
   3   0  22      233.39      226.67     10.15 o 
   4   0  22       51.32       45.81      5.69 o 
   5   0  22       30.29       24.91      5.45 o 
   6   0  22      113.97      131.80     11.42 o 
   7   0  22        0.41       -1.96      6.62 o 
   1   1  22       72.37       62.60      3.42 o 
   2   1  22      489.22      521.98      7.40 o 
   3   1  22      130.98      180.30      5.18 o 
   4   1  22        4.99        4.89      3.13 o 
   5   1  22       28.54       27.25      5.23 o 
   6   1  22       32.27       34.16      5.15 o 
   7   1  22       25.22       15.09      5.32 o 
   0   2  22      240.62      217.34      6.72 o 
   1   2  22      412.81      331.80      5.77 o 
   2   2  22      108.31      112.02      3.87 o 
   3   2  22      396.79      442.46     11.53 o 
   4   2  22      297.35      298.28     10.15 o 
   5   2  22        0.01       -3.02      3.02 o 
   6   2  22       92.82      110.26      6.90 o 
   7   2  22       66.80       77.81      6.70 o 
   1   3  22      201.39      207.88      4.93 o 
   2   3  22        2.83       -0.70      1.95 o 
   3   3  22     3174.53     3066.14     33.07 o 
   4   3  22      413.50      411.62      8.72 o 
   5   3  22      696.00      703.30     13.00 o 
   6   3  22      188.71      191.54      7.56 o 
   7   3  22      122.62      117.15      8.81 o 
   0   4  22       18.05       20.80      3.76 o 
   1   4  22        2.18        1.79      2.16 o 
   2   4  22      408.76      419.22      8.29 o 
   3   4  22     1497.10     1422.40     18.89 o 
   4   4  22       18.17       17.72      3.28 o 
   5   4  22        6.37        5.96      3.72 o 
   6   4  22      123.99      117.81      6.57 o 
   7   4  22        2.75       -2.07      4.02 o 
   1   5  22      698.79      652.68     10.28 o 
   2   5  22       98.83       93.62      4.50 o 
   3   5  22      650.38      706.25     12.46 o 
   4   5  22        7.36        6.34      3.00 o 
   5   5  22       73.39       85.72      5.25 o 
   6   5  22        2.04       -1.24      3.69 o 
   0   6  22      240.32      224.48     10.85 o 
   1   6  22      617.06      561.80     14.12 o 
   2   6  22      189.19      177.14      6.81 o 
   3   6  22      455.61      415.19      8.91 o 
   4   6  22        7.78        9.77      3.18 o 
   5   6  22      338.06      337.70      8.86 o 
   6   6  22       36.20       31.26      4.97 o 
   1   7  22     2397.51     2239.02     31.18 o 
   2   7  22        0.34        4.14      3.44 o 
   3   7  22      353.88      357.98      9.76 o 
   4   7  22       86.33       79.71      5.03 o 
   5   7  22      354.09      362.96      9.36 o 
   6   7  22      171.86      191.84      8.20 o 
   0   8  22       89.02       40.88      7.18 o 
   1   8  22       61.83       57.02      7.22 o 
   2   8  22      649.41      555.04     12.47 o 
   3   8  22       12.38       24.59      4.78 o 
   4   8  22      148.87      160.38      7.79 o 
   5   8  22      394.27      432.58     10.44 o 
   1   9  22      309.99      293.42      9.42 o 
   2   9  22       99.24      100.08      6.34 o 
   3   9  22      161.39      154.68      8.44 o 
   4   9  22       27.68       22.26      4.69 o 
   0  10  22      657.44      637.49     21.56 o 
   1  10  22      110.92      116.68      8.35 o 
   2  10  22       18.33       22.44      4.72 o 
   3  10  22       41.31       38.88      5.17 o 
   1  11  22       37.48       30.87      5.64 o 
   2  11  22       29.77       16.04      4.31 o 
   1   1  23        8.54        7.20      1.85 o 
   2   1  23      152.89      165.44      4.35 o 
   3   1  23       19.44       21.59      2.81 o 
   4   1  23       48.34       46.00      4.64 o 
   5   1  23      222.06      220.00      8.18 o 
   6   1  23       91.51      101.79      7.41 o 
   7   1  23        0.03       -3.97      4.69 o 
   0   2  23      882.86      942.01     14.99 o 
   1   2  23       56.61       48.99      3.19 o 
   2   2  23      221.07      198.31      5.98 o 
   3   2  23      194.97      176.50      5.79 o 
   4   2  23      515.22      477.66     10.17 o 
   5   2  23      250.14      221.87      7.52 o 
   6   2  23      106.89      103.89      6.76 o 
   7   2  23      574.73      562.10     15.28 o 
   1   3  23     1103.38     1088.18     12.45 o 
   2   3  23      661.51      573.16     10.54 o 
   3   3  23     2287.00     2377.87     25.56 o 
   4   3  23      144.46      127.04      5.39 o 
   5   3  23      325.06      330.42     11.89 o 
   6   3  23       76.45       64.07      5.45 o 
   7   3  23      306.29      313.35     11.03 o 
   0   4  23       26.04        5.29      4.09 o 
   1   4  23      569.70      553.72      9.16 o 
   2   4  23      553.49      537.10      9.56 o 
   3   4  23      186.73      169.67      5.89 o 
   4   4  23       26.29       31.22      3.68 o 
   5   4  23       43.93       47.59      4.71 o 
   6   4  23      150.19      134.42      8.83 o 
   1   5  23       13.07       12.03      3.58 o 
   2   5  23       10.71       10.79      3.55 o 
   3   5  23       16.82        4.58      2.99 o 
   4   5  23      321.01      317.54      8.13 o 
   5   5  23      601.04      580.08     12.26 o 
   6   5  23      153.15      155.11      7.39 o 
   0   6  23      409.80      399.75     12.94 o 
   1   6  23      358.12      371.40     10.41 o 
   2   6  23       26.96       37.20      4.42 o 
   3   6  23       62.67       70.43      4.86 o 
   4   6  23      777.86      760.00     12.92 o 
   5   6  23       18.06       16.63      3.84 o 
   6   6  23       28.95       23.04      4.73 o 
   1   7  23      505.13      464.20     11.98 o 
   2   7  23      168.35      171.25      7.39 o 
   3   7  23       31.15       31.49      4.30 o 
   4   7  23       62.81       68.00      4.99 o 
   5   7  23       44.26       42.61      4.86 o 
   0   8  23      674.41      564.28     19.15 o 
   1   8  23      560.32      550.26     12.39 o 
   2   8  23       42.51       45.51      5.00 o 
   3   8  23        6.71        2.83      3.52 o 
   4   8  23       22.54       15.21      3.73 o 
   5   8  23       22.37       37.74      4.99 o 
   1   9  23       14.64        8.70      3.85 o 
   2   9  23        0.00        9.16      3.76 o 
   3   9  23       10.34        6.61      3.97 o 
   4   9  23        7.39        6.76      4.22 o 
   0  10  23        1.22       13.44      8.91 o 
   1  10  23      102.20       96.85      7.04 o 
   2  10  23      218.06      202.22      8.55 o 
   3  10  23       55.05       86.24      6.87 o 
   1  11  23       99.47      131.04      9.97 o 
   2  11  23      103.35      117.35      9.56 o 
   0   0  24      362.66      308.97     16.80 o 
   1   0  24      135.70      140.49      5.80 o 
   2   0  24       31.60       31.41      3.70 o 
   3   0  24      692.82      679.26     14.17 o 
   4   0  24      876.75      848.29     19.49 o 
   5   0  24       30.36       15.41      6.82 o 
   6   0  24      281.66      294.79     17.85 o 
   7   0  24      332.25      310.73     16.78 o 
   1   1  24      372.12      418.26      8.62 o 
   2   1  24      768.66      720.36      9.22 o 
   3   1  24       42.17       51.20      3.41 o 
   4   1  24      627.58      608.90     11.46 o 
   5   1  24       49.47       49.45      5.13 o 
   6   1  24       87.59       80.49      7.12 o 
   7   1  24       22.30       12.40      5.44 o 
   0   2  24     1001.49      919.66     14.99 o 
   1   2  24      700.78      659.04      8.65 o 
   2   2  24      139.30      125.93      5.35 o 
   3   2  24      403.88      356.75      7.96 o 
   4   2  24        0.46       -0.63      3.31 o 
   5   2  24      996.58      971.48     17.28 o 
   6   2  24      180.92      190.60      8.42 o 
   7   2  24       32.67       21.47      5.95 o 
   1   3  24       28.71       53.10      3.51 o 
   2   3  24     1332.49     1247.11     21.51 o 
   3   3  24        3.85        6.50      3.05 o 
   4   3  24      642.21      668.18     12.45 o 
   5   3  24       74.04       69.90      5.23 o 
   6   3  24       83.68       99.23      6.84 o 
   0   4  24      333.14      306.07     11.16 o 
   1   4  24       79.43       73.28      3.86 o 
   2   4  24      653.83      703.49     11.95 o 
   3   4  24      334.04      321.76      7.79 o 
   4   4  24        8.59        6.35      2.94 o 
   5   4  24       14.85       10.13      3.73 o 
   6   4  24       12.59        4.53      3.87 o 
   1   5  24      187.02      162.89      6.70 o 
   2   5  24       63.91       85.94      4.58 o 
   3   5  24      252.09      248.28      7.71 o 
   4   5  24       60.92       63.78      4.85 o 
   5   5  24      558.44      528.54     11.72 o 
   6   5  24        8.66        4.24      4.56 o 
   0   6  24       69.41       64.95      6.86 o 
   1   6  24       13.68        3.64      2.99 o 
   2   6  24      383.16      359.26      9.85 o 
   3   6  24      170.99      159.20      7.04 o 
   4   6  24        0.03       -2.61      2.87 o 
   5   6  24      100.42      113.24      5.92 o 
   6   6  24        0.75       -1.36      3.84 o 
   1   7  24      879.35      847.20     15.41 o 
   2   7  24       27.93       28.14      4.41 o 
   3   7  24      275.12      250.25      8.78 o 
   4   7  24      400.53      365.39     13.51 o 
   5   7  24      730.57      724.70     13.54 o 
   0   8  24     1402.05     1360.14     76.58 o 
   1   8  24       13.93        8.85      3.83 o 
   2   8  24      357.80      333.72     10.16 o 
   3   8  24        8.48       10.32      4.52 o 
   4   8  24       16.58       27.38      4.96 o 
   5   8  24        0.08        1.22      3.80 o 
   1   9  24       37.68       55.90      5.34 o 
   2   9  24      320.87      272.78      9.44 o 
   3   9  24        2.29        4.75      3.78 o 
   4   9  24        9.95        7.56      6.40 o 
   0  10  24      229.59      188.99     18.04 o 
   1  10  24       47.67       33.23      7.31 o 
   2  10  24       12.13       11.09      4.06 o 
   3  10  24       42.61       43.36      5.59 o 
   1  11  24      131.12      152.02      9.59 o 
   1   1  25      155.37      150.47      4.77 o 
   2   1  25      388.48      381.49      7.15 o 
   3   1  25      182.29      191.62      6.79 o 
   4   1  25        2.85        2.46      3.53 o 
   5   1  25        8.39        3.34      3.86 o 
   6   1  25       90.50       97.73      7.68 o 
   0   2  25     1591.30     1602.15     22.24 o 
   1   2  25      785.01      813.33     10.65 o 
   2   2  25      657.62      658.30     11.59 o 
   3   2  25      463.81      449.28      9.07 o 
   4   2  25     1324.59     1297.83     18.44 o 
   5   2  25        0.18        2.80      3.82 o 
   6   2  25       21.41       20.35      4.88 o 
   1   3  25     1525.24     1490.18     16.93 o 
   2   3  25       14.65       10.12      3.00 o 
   3   3  25       21.20       27.03      3.87 o 
   4   3  25       68.30       71.76      5.55 o 
   5   3  25      363.69      347.73      9.55 o 
   6   3  25       53.36       58.76      6.05 o 
   0   4  25      129.18      136.62      8.29 o 
   1   4  25       38.76       35.28      3.59 o 
   2   4  25      528.15      493.54     12.02 o 
   3   4  25      453.32      438.67      9.85 o 
   4   4  25      168.31      168.62      7.17 o 
   5   4  25       20.69       22.18      4.23 o 
   6   4  25        0.67       -3.57      3.57 o 
   1   5  25     1030.83      897.25     28.01 o 
   2   5  25        8.98        3.01      2.71 o 
   3   5  25       84.83       80.38      4.83 o 
   4   5  25      241.17      246.87      9.52 o 
   5   5  25       38.26       27.17      4.43 o 
   6   5  25        0.01        1.56      3.94 o 
   0   6  25      119.46      124.98      8.19 o 
   1   6  25       56.29       63.07      6.06 o 
   2   6  25        2.32        0.06      3.31 o 
   3   6  25      344.53      327.97      8.86 o 
   4   6  25       43.54       34.36      4.21 o 
   5   6  25       14.90       18.04      4.36 o 
   1   7  25      237.77      249.44      8.50 o 
   2   7  25      244.65      263.24     10.18 o 
   3   7  25      192.76      241.49      8.82 o 
   4   7  25       13.24        7.69      5.69 o 
   5   7  25       42.20       46.91      4.93 o 
   0   8  25     1101.11     1079.29     28.47 o 
   1   8  25       18.83       33.16      6.03 o 
   2   8  25      854.16      822.37     15.99 o 
   3   8  25      348.54      370.80     10.79 o 
   4   8  25       74.19       63.40      6.57 o 
   1   9  25      119.10      118.43      8.13 o 
   2   9  25       63.45       60.22      5.64 o 
   3   9  25       80.30       65.32      5.99 o 
   0  10  25       18.80       35.87     14.26 o 
   1  10  25       12.41        5.47      6.11 o 
   2  10  25        0.09       -2.07      3.78 o 
   0   0  26     2048.15     2081.17     38.62 o 
   1   0  26     1141.76     1079.55     17.25 o 
   2   0  26      286.17      290.89      8.55 o 
   3   0  26      750.87      745.97     27.06 o 
   4   0  26      550.59      554.09     19.49 o 
   5   0  26        5.63        3.56      6.67 o 
   6   0  26      375.66      388.77     17.81 o 
   1   1  26       13.98       16.94      2.91 o 
   2   1  26     2122.71     1979.01     20.80 o 
   3   1  26       81.44      105.28      5.45 o 
   4   1  26      175.42      164.42      8.26 o 
   5   1  26      257.42      239.94      9.97 o 
   6   1  26      247.36      242.16     10.54 o 
   0   2  26     5669.71     5924.89     64.94 o 
   1   2  26      833.39      911.35     11.56 o 
   2   2  26     1440.36     1497.63     19.57 o 
   3   2  26       77.29       53.64      4.14 o 
   4   2  26        1.31        0.19      3.78 o 
   5   2  26       52.34       67.76      5.89 o 
   6   2  26       27.73       28.25      5.83 o 
   1   3  26     4893.96     4952.89     43.76 o 
   2   3  26      104.02      123.96      5.18 o 
   3   3  26      593.02      559.90     10.49 o 
   4   3  26       39.34       45.51      5.79 o 
   5   3  26      955.48      968.08     16.29 o 
   6   3  26       44.72       43.57      5.76 o 
   0   4  26      159.09      161.73      8.99 o 
   1   4  26        2.06        1.04      3.23 o 
   2   4  26      146.69      180.90      6.12 o 
   3   4  26      536.27      513.38     10.11 o 
   4   4  26      108.60      119.28      5.64 o 
   5   4  26       34.31       16.93      5.32 o 
   6   4  26        1.55       -3.04      4.31 o 
   1   5  26       23.65       12.97      3.67 o 
   2   5  26       35.19       38.95      5.03 o 
   3   5  26      119.28      124.48      6.41 o 
   4   5  26        2.64       -1.19      3.41 o 
   5   5  26      266.73      286.21      9.19 o 
   0   6  26       91.47       82.43      8.79 o 
   1   6  26        2.17       -2.32      2.79 o 
   2   6  26        0.21        4.35      3.52 o 
   3   6  26        0.17        3.02      3.32 o 
   4   6  26      443.62      472.98     11.08 o 
   5   6  26       35.88       37.45      4.97 o 
   1   7  26        1.00        1.79      3.66 o 
   2   7  26      312.25      331.50     13.73 o 
   3   7  26       87.44       81.09      6.11 o 
   4   7  26      106.68      103.85      7.33 o 
   5   7  26        2.30       -0.51      3.59 o 
   0   8  26      732.02      723.43     26.30 o 
   1   8  26        0.62       -1.97      3.54 o 
   2   8  26      308.17      318.77     10.13 o 
   3   8  26       46.04       54.44      5.59 o 
   4   8  26      115.11      118.16      9.47 o 
   1   9  26       85.32       73.55      6.66 o 
   2   9  26       36.90       37.00      5.20 o 
   3   9  26        9.88       16.76      4.52 o 
   0  10  26        0.13       -0.28      6.41 o 
   1  10  26       23.06       28.13      5.39 o 
   2  10  26       79.54       69.42      6.34 o 
   1   1  27      124.50      112.97      4.49 o 
   2   1  27       64.87       75.91      4.28 o 
   3   1  27       44.35       36.86      4.03 o 
   4   1  27      134.35      128.74      7.01 o 
   5   1  27      229.66      237.10     10.02 o 
   6   1  27      101.10      116.56      8.29 o 
   0   2  27     2295.22     2406.66     34.32 o 
   1   2  27      323.58      306.19      6.60 o 
   2   2  27       83.50      111.01      5.45 o 
   3   2  27      892.45      812.94     12.86 o 
   4   2  27       13.09       14.83      3.76 o 
   5   2  27       85.46       84.87      7.44 o 
   6   2  27       10.70        6.73      5.12 o 
   1   3  27     2259.98     2221.85     23.05 o 
   2   3  27      349.77      394.33      8.63 o 
   3   3  27        2.81       -2.67      2.94 o 
   4   3  27      201.68      192.59      7.91 o 
   5   3  27        1.85        9.23      4.20 o 
   6   3  27        0.00       -3.52      5.05 o 
   0   4  27      631.13      641.73     16.94 o 
   1   4  27      582.35      531.01     11.81 o 
   2   4  27      532.27      510.41      9.82 o 
   3   4  27      771.07      716.08     14.05 o 
   4   4  27        0.00       -3.07      3.07 o 
   5   4  27       49.37       39.96      4.93 o 
   6   4  27       40.72       24.82      6.90 o 
   1   5  27      234.15      203.45      8.31 o 
   2   5  27      100.59      119.02      6.58 o 
   3   5  27        0.51       -2.83      2.83 o 
   4   5  27        0.61       -1.87      3.05 o 
   5   5  27      368.72      362.11     10.28 o 
   0   6  27        2.13        8.97      5.59 o 
   1   6  27        2.90        3.07      3.27 o 
   2   6  27      544.30      509.23     12.25 o 
   3   6  27      622.88      605.23     13.51 o 
   4   6  27        8.71        9.79      3.70 o 
   5   6  27      204.03      220.38      8.57 o 
   1   7  27      132.11      157.86      7.36 o 
   2   7  27       68.71       65.60      5.73 o 
   3   7  27      133.63      127.47      7.14 o 
   4   7  27        0.60        1.87      4.01 o 
   0   8  27      881.51      832.59     25.04 o 
   1   8  27      149.76      145.87     10.28 o 
   2   8  27       93.00       99.81      6.62 o 
   3   8  27       13.12       16.14      5.09 o 
   4   8  27       22.84       23.42      4.96 o 
   1   9  27       26.17       30.27      7.09 o 
   2   9  27       70.71       71.28      6.16 o 
   3   9  27       69.21       73.73      6.34 o 
   0  10  27      117.91       91.87     10.57 o 
   1  10  27      170.35      172.02     11.95 o 
   0   0  28     1632.14     1577.42     32.23 o 
   1   0  28      237.89      237.07      7.92 o 
   2   0  28      657.52      625.91     14.50 o 
   3   0  28      364.59      416.52     13.41 o 
   4   0  28      319.06      305.26     15.22 o 
   5   0  28       98.27       93.30     10.46 o 
   6   0  28       79.15       64.50     10.46 o 
   1   1  28        0.14        6.27      2.48 o 
   2   1  28      205.86      244.01      9.01 o 
   3   1  28      114.11      129.91      6.57 o 
   4   1  28      177.93      195.96      8.14 o 
   5   1  28        0.10       -4.70      4.70 o 
   6   1  28       35.48       27.13      6.13 o 
   0   2  28      199.23      244.35      8.25 o 
   1   2  28       56.40       63.03      4.05 o 
   2   2  28      975.26      917.35     20.44 o 
   3   2  28       69.23       54.29      4.92 o 
   4   2  28      657.43      607.96     13.32 o 
   5   2  28      328.81      329.60     10.43 o 
   6   2  28      600.63      618.95     16.31 o 
   1   3  28       63.21       61.13      4.51 o 
   2   3  28      603.31      574.27     10.56 o 
   3   3  28      387.03      393.43      9.02 o 
   4   3  28       17.30       15.19      3.64 o 
   5   3  28        2.88        2.90      4.17 o 
   6   3  28       11.41        9.16      4.97 o 
   0   4  28       29.00       34.26      5.87 o 
   1   4  28       37.74       59.71      5.22 o 
   2   4  28        0.00        1.57      2.91 o 
   3   4  28       35.36       45.87      4.91 o 
   4   4  28      324.02      290.40      8.78 o 
   5   4  28        1.54       -2.54      4.03 o 
   1   5  28        4.43       -0.54      3.19 o 
   2   5  28       38.64       35.58      5.33 o 
   3   5  28       17.07        3.65      4.87 o 
   4   5  28      189.99      216.22      7.45 o 
   5   5  28        9.47        8.42      4.28 o 
   0   6  28      506.40      488.42     18.21 o 
   1   6  28       59.77       57.15      5.94 o 
   2   6  28      156.93      181.76      8.46 o 
   3   6  28        0.04       -1.63      3.61 o 
   4   6  28      332.00      320.73     10.16 o 
   5   6  28       61.25       55.15      6.12 o 
   1   7  28       80.54       73.35      5.89 o 
   2   7  28      110.99      101.66      6.56 o 
   3   7  28      195.58      184.93      8.44 o 
   4   7  28      257.73      313.69     10.46 o 
   0   8  28      174.58      176.56     15.28 o 
   1   8  28        0.00        8.53      4.52 o 
   2   8  28       58.63       56.11      5.67 o 
   3   8  28       55.93       42.37      5.50 o 
   1   9  28        0.04        5.80      4.49 o 
   2   9  28      108.86       90.49      6.78 o 
   1   1  29      862.71      858.69     12.09 o 
   2   1  29        5.09        9.55      3.11 o 
   3   1  29       15.93       23.42      4.40 o 
   4   1  29      156.66      158.24      8.36 o 
   5   1  29        4.59        3.13      4.72 o 
   6   1  29       27.57       24.02      6.02 o 
   0   2  29     1807.80     1775.49     27.88 o 
   1   2  29       60.26       75.70      4.29 o 
   2   2  29     2115.15     2073.16     27.40 o 
   3   2  29      115.48      141.28      6.27 o 
   4   2  29       18.74       20.92      4.46 o 
   5   2  29        3.22        3.13      4.15 o 
   1   3  29       31.23       14.75      3.92 o 
   2   3  29      602.85      588.62     10.83 o 
   3   3  29        1.03        0.75      3.61 o 
   4   3  29      643.44      620.37     12.67 o 
   5   3  29      383.37      413.09     11.75 o 
   0   4  29     1203.76     1137.62     24.26 o 
   1   4  29      170.49      157.91      7.10 o 
   2   4  29      117.86      130.77      6.21 o 
   3   4  29      349.62      333.18      9.82 o 
   4   4  29      439.36      458.90     10.93 o 
   5   4  29        2.57       -0.03      3.56 o 
   1   5  29       46.62       36.24      5.14 o 
   2   5  29      107.48      124.41      8.07 o 
   3   5  29      206.86      215.52      8.56 o 
   4   5  29       34.91       36.12      4.73 o 
   5   5  29      169.85      155.16      9.60 o 
   0   6  29        3.86        1.93      7.02 o 
   1   6  29       14.96       14.94      4.13 o 
   2   6  29       41.92       41.90      5.12 o 
   3   6  29        0.61        5.16      4.05 o 
   4   6  29      101.71      107.10      7.11 o 
   1   7  29      290.97      281.28     10.72 o 
   2   7  29      117.15      108.09      7.28 o 
   3   7  29       38.50       47.13      5.62 o 
   4   7  29      224.15      251.00     12.42 o 
   0   8  29      128.38      135.97     11.45 o 
   1   8  29        0.14        2.89      4.22 o 
   2   8  29        2.73        0.40      3.97 o 
   3   8  29       82.53       97.47      6.95 o 
   1   9  29       45.63       51.18      6.13 o 
   2   9  29       53.19       61.56      6.27 o 
   0   0  30      776.24      851.20     30.98 o 
   1   0  30     1321.42     1381.95     21.34 o 
   2   0  30      258.88      259.72     20.95 o 
   3   0  30       74.45       61.68      8.59 o 
   4   0  30      168.85      166.79     12.35 o 
   5   0  30        3.12       -2.46      6.63 o 
   1   1  30        0.01       11.35      2.65 o 
   2   1  30     1003.00     1027.07     14.87 o 
   3   1  30       33.33       39.92      5.51 o 
   4   1  30      310.85      271.78     10.51 o 
   5   1  30        8.73       -1.01      4.77 o 
   0   2  30      289.80      300.18     13.18 o 
   1   2  30      481.65      463.08      9.45 o 
   2   2  30        3.46       11.47      3.24 o 
   3   2  30      269.19      289.72      8.45 o 
   4   2  30       69.16       65.60      5.83 o 
   5   2  30        6.51        3.54      4.88 o 
   1   3  30     1232.47     1156.09     18.66 o 
   2   3  30       17.46       25.86      3.60 o 
   3   3  30      634.42      645.81     13.69 o 
   4   3  30       75.82       67.15      5.92 o 
   5   3  30       31.04       26.07      5.01 o 
   0   4  30      190.10      202.94     10.46 o 
   1   4  30      376.94      366.57     10.35 o 
   2   4  30       19.92       20.73      4.40 o 
   3   4  30      356.71      317.81      9.58 o 
   4   4  30       34.41       30.71      4.57 o 
   5   4  30      152.20      155.67      8.10 o 
   1   5  30      140.02      132.15      7.50 o 
   2   5  30       13.35        9.91      4.18 o 
   3   5  30       13.45       21.85      4.87 o 
   4   5  30       15.12        6.45      4.69 o 
   0   6  30      223.27      206.67     24.83 o 
   1   6  30       60.04       64.74      5.66 o 
   2   6  30        5.88        0.71      3.69 o 
   3   6  30        1.90       -4.16      5.06 o 
   4   6  30       54.01       67.50      6.27 o 
   1   7  30      119.94      119.98      7.69 o 
   2   7  30       93.14       87.33      6.66 o 
   3   7  30       78.68       90.15      6.71 o 
   0   8  30       84.34       86.04      9.99 o 
   1   8  30      114.09      129.87      8.15 o 
   2   8  30       91.87      100.08      7.58 o 
   1   9  30       63.65       45.40      6.19 o 
   1   1  31      225.52      243.49      6.61 o 
   2   1  31        9.09        7.14      3.68 o 
   3   1  31        0.43       -2.71      3.40 o 
   4   1  31      403.31      392.70     15.04 o 
   5   1  31      141.59      137.40      9.60 o 
   0   2  31      701.30      779.00     19.39 o 
   1   2  31       48.93       59.75      4.40 o 
   2   2  31       35.15       20.27      4.69 o 
   3   2  31      250.67      246.34      8.85 o 
   4   2  31       75.55       92.62      6.49 o 
   5   2  31       63.85       61.47      7.21 o 
   1   3  31       64.44       79.18      5.83 o 
   2   3  31       39.87       40.51      4.11 o 
   3   3  31      390.60      415.69     11.81 o 
   4   3  31       81.12      103.15      6.81 o 
   5   3  31      156.28      152.63      9.15 o 
   0   4  31      602.99      558.99     19.57 o 
   1   4  31       16.31       15.27      4.17 o 
   2   4  31       78.61       73.36      9.68 o 
   3   4  31       53.44       51.72      7.18 o 
   4   4  31       48.36       49.08      7.26 o 
   1   5  31       10.06        0.14      3.12 o 
   2   5  31       43.98       41.79      5.40 o 
   3   5  31        1.60        2.63      3.82 o 
   4   5  31       43.17       45.90      6.82 o 
   0   6  31      171.80      142.66     13.47 o 
   1   6  31        2.31       -2.37      3.84 o 
   2   6  31       61.16       72.02      6.12 o 
   3   6  31       36.08       42.46      5.35 o 
   1   7  31        4.43       12.10      4.56 o 
   2   7  31      162.39      212.36     10.47 o 
   3   7  31      214.58      285.39     17.10 o 
   0   8  31      248.48      250.36     14.94 o 
   1   8  31       22.03       31.55      5.48 o 
   2   8  31        0.39        9.28      4.41 o 
   0   0  32      584.98      610.79     19.61 o 
   1   0  32       41.72       42.90      6.17 o 
   2   0  32        3.50        0.99      7.73 o 
   3   0  32       54.50       55.48      8.81 o 
   4   0  32      220.36      260.35     17.77 o 
   5   0  32       54.62       51.65      9.78 o 
   1   1  32      385.41      440.08     10.07 o 
   2   1  32       31.72       46.32      5.05 o 
   3   1  32        0.03       -3.24      3.92 o 
   4   1  32        7.07        7.62      4.93 o 
   5   1  32        4.80        0.32      4.69 o 
   0   2  32     2481.96     2379.39     40.48 o 
   1   2  32       88.42      118.23      5.94 o 
   2   2  32      636.23      615.96     12.37 o 
   3   2  32      708.01      686.51     14.37 o 
   4   2  32      646.04      653.18     16.56 o 
   5   2  32        0.48       -4.47      4.47 o 
   1   3  32      108.62      105.91      6.44 o 
   2   3  32       43.52       52.80      4.83 o 
   3   3  32       25.77       26.47      5.43 o 
   4   3  32       69.83       66.43      6.17 o 
   0   4  32      597.28      572.43     20.05 o 
   1   4  32        1.12        2.71      3.71 o 
   2   4  32      560.82      548.58     14.52 o 
   3   4  32        9.01       13.24      4.69 o 
   4   4  32       99.62       95.24      6.18 o 
   1   5  32       73.23       56.89      6.01 o 
   2   5  32        0.31       -3.46      3.46 o 
   3   5  32       22.24       32.13      6.88 o 
   4   5  32       22.34       17.91      5.11 o 
   0   6  32       13.38        0.49     10.49 o 
   1   6  32        0.28        0.50      4.37 o 
   2   6  32       20.58       14.53      4.44 o 
   3   6  32        6.85       12.88      4.50 o 
   1   7  32       41.19       53.36      6.26 o 
   2   7  32       56.40       74.27      6.51 o 
   0   8  32        4.01        5.90      7.38 o 
   1   8  32        1.01        7.05      4.73 o 
   1   1  33       17.15       18.06      3.49 o 
   2   1  33       89.32      113.39      6.47 o 
   3   1  33      295.74      325.98     11.17 o 
   4   1  33        2.35       -0.58      4.40 o 
   0   2  33        0.09       33.15     14.84 o 
   1   2  33      180.27      172.93      7.03 o 
   2   2  33        1.74        4.05      3.09 o 
   3   2  33      126.57      119.37      6.95 o 
   4   2  33      125.76      139.21      8.63 o 
   1   3  33      478.24      459.04     11.68 o 
   2   3  33       24.84       25.51      4.49 o 
   3   3  33        6.22       10.24      4.26 o 
   4   3  33       50.24       38.88      5.49 o 
   0   4  33       27.49       34.49      7.61 o 
   1   4  33       17.46       10.71      4.20 o 
   2   4  33      125.15      107.36      6.81 o 
   3   4  33        5.56        6.15      4.42 o 
   4   4  33       13.81       11.85      4.55 o 
   1   5  33       33.63       36.96      7.74 o 
   2   5  33       44.19       43.42      5.43 o 
   3   5  33        7.07       13.65      4.62 o 
   0   6  33        1.16        2.04      6.00 o 
   1   6  33       12.74       13.76      4.69 o 
   2   6  33      239.94      269.13     11.98 o 
   1   7  33        2.12        9.28      4.50 o 
   0   0  34       36.19       29.81      6.85 o 
   1   0  34      151.20      186.19      9.15 o 
   2   0  34        0.06       -4.87      5.46 o 
   3   0  34       43.33       20.35      7.63 o 
   4   0  34      180.54      189.45     13.82 o 
   1   1  34      198.13      213.21     10.63 o 
   2   1  34        2.33        4.96      3.70 o 
   3   1  34       34.53       37.05      5.77 o 
   4   1  34        0.28       -4.16      4.16 o 
   0   2  34      771.42      788.54     20.40 o 
   1   2  34      241.75      227.76      9.40 o 
   2   2  34      410.01      412.58     21.62 o 
   3   2  34        2.30       -1.65      4.14 o 
   4   2  34       89.20       91.15      7.65 o 
   1   3  34        0.26        4.19      3.82 o 
   2   3  34       37.35       38.04      5.88 o 
   3   3  34      149.17      155.87      7.84 o 
   4   3  34      222.59      232.91     11.03 o 
   0   4  34        4.17       12.92     10.19 o 
   1   4  34      201.78      218.96      8.70 o 
   2   4  34       50.22       41.14      7.11 o 
   3   4  34        0.22        1.88      4.23 o 
   1   5  34       30.78       31.50      5.37 o 
   2   5  34        2.53        0.77      4.49 o 
   3   5  34       11.83        7.28      4.71 o 
   0   6  34       18.71       29.11      7.73 o 
   1   6  34        9.78        4.73      4.38 o 
   2   6  34        4.21       10.99      4.56 o 
   1   1  35       97.32      106.85      6.98 o 
   2   1  35      308.00      313.42     16.79 o 
   3   1  35      287.20      309.14     11.22 o 
   0   2  35        0.29       10.60      5.74 o 
   1   2  35        2.13        8.40      3.95 o 
   2   2  35       14.96       19.59      4.72 o 
   3   2  35       57.09       41.95      5.38 o 
   1   3  35      446.66      438.57     18.92 o 
   2   3  35        0.39        2.15      4.27 o 
   3   3  35       53.03       57.79      6.59 o 
   0   4  35      118.57      155.74     12.08 o 
   1   4  35       12.45        9.46      4.28 o 
   2   4  35       89.80       66.68      6.81 o 
   3   4  35       16.43       10.00      5.00 o 
   1   5  35       10.22       19.71      4.91 o 
   2   5  35      110.14      121.39      9.81 o 
   0   6  35      225.76      255.38     15.26 o 
   1   6  35        2.10       11.02      4.77 o 
   0   0  36      218.28      216.94     17.66 o 
   1   0  36       15.74       17.54      6.00 o 
   2   0  36      376.11      395.33     22.62 o 
   3   0  36       50.15       50.15      9.31 o 
   1   1  36       10.42        4.18      3.60 o 
   2   1  36        0.51       -1.94      4.19 o 
   3   1  36        8.19       11.64      5.21 o 
   0   2  36       53.86       82.46     10.14 o 
   1   2  36        5.80        8.29      3.73 o 
   2   2  36      142.12      143.48     15.63 o 
   3   2  36       23.74       38.91      6.13 o 
   1   3  36       16.12       33.35      7.17 o 
   2   3  36        6.19       12.30      5.59 o 
   0   4  36      159.42      146.40     11.87 o 
   1   4  36        9.90        0.77      4.99 o 
   2   4  36       42.49       31.31      6.89 o 
   1   5  36      166.91      177.43     10.22 o 
   1   1  37       38.52       36.20      6.39 o 
   2   1  37      192.77      214.70     14.18 o 
   0   2  37      114.68      113.29     10.66 o 
   1   2  37       16.54       23.74      5.56 o 
   2   2  37      418.74      454.48     14.84 o 
   1   3  37        8.53       14.64      4.65 o 
   2   3  37       81.83       76.73      7.76 o 
   0   4  37        0.06        6.35      6.75 o 
   1   4  37        3.88       16.15      5.11 o 
   0   0  38       53.45      111.04     23.90 o 
   1   0  38      268.05      309.32     20.10 o 
   2   0  38       26.92        6.34     16.37 o 
   1   1  38       42.61       58.29      8.43 o 
   0   2  38       83.22      117.24     10.80 o 
   1   2  38       22.16       22.34      5.63 o 
                                                 
